# Supplementary material for: The role and risks of selective adaptation in extreme coral habitats
Source: Nat Commun. 2023 Jul 28;14:4475. doi: 10.1038/s41467-023-39651-7 (PMC10382478; doi:10.1038/s41467-023-39651-7)
Supplement: Supplementary file 4 — Supplementary Dataset 1 [file 41467_2023_39651_MOESM4_ESM.xlsx]

## Sheet: Supplemental Data 1
slim_term	slim_cat	category	over_represented_pvalue	under_represented_pvalue	numDEInCat	numInCat	term	ontology	cluster
protein-containing complex assembly	GO:0065003	GO:0000027	0.00712668	0.998651	6	19	ribosomal large subunit assembly	BP	C1
protein-containing complex assembly	GO:0065003	GO:0000028	0.0338499	0.993623	4	13	ribosomal small subunit assembly	BP	C1
autophagy	GO:0006914	GO:0000045	0.00382327	0.999135	8	28	autophagosome assembly	BP	C1
intracellular protein transport	GO:0006886	GO:0000055	0.010147	1	2	2	ribosomal large subunit export from nucleus	BP	C1
mitotic cell cycle	GO:0000278	GO:0000070	0.00820806	0.996888	13	71	mitotic sister chromatid segregation	BP	C1
transcription, DNA-templated	GO:0006351	GO:0000122	0.0026699	0.998559	36	232	negative regulation of transcription by RNA polymerase II	BP	C1
mRNA metabolic process	GO:0016071	GO:0000184	0.000155686	0.99996	15	55	nuclear-transcribed mRNA catabolic process, nonsense-mediated decay	BP	C1
protein modification process	GO:0036211	GO:0000209	0.00868757	0.99608	18	104	protein polyubiquitination	BP	C1
cytoskeleton organization	GO:0007010	GO:0000226	2.62e-13	1	60	242	microtubule cytoskeleton organization	BP	C1
protein-containing complex assembly	GO:0065003	GO:0000245	0.000236637	0.999953	11	33	spliceosomal complex assembly	BP	C1
mitotic cell cycle	GO:0000278	GO:0000281	0.0186118	0.993666	9	44	mitotic cytokinesis	BP	C1
protein-containing complex assembly	GO:0065003	GO:0000350	0.00377787	0.999897	3	4	generation of catalytic spliceosome for second transesterification step	BP	C1
mRNA metabolic process	GO:0016071	GO:0000381	0.00086694	0.999791	11	39	regulation of alternative mRNA splicing, via spliceosome	BP	C1
protein-containing complex assembly	GO:0065003	GO:0000387	0.0177605	0.995078	7	29	spliceosomal snRNP assembly	BP	C1
protein-containing complex assembly	GO:0065003	GO:0000389	0.00873482	0.999527	3	5	mRNA 3'-splice site recognition	BP	C1
protein-containing complex assembly	GO:0065003	GO:0000393	0.0157066	0.998747	3	6	spliceosomal conformational changes to generate catalytic conformation	BP	C1
mRNA metabolic process	GO:0016071	GO:0000398	6.44e-17	1	62	204	mRNA splicing, via spliceosome	BP	C1
protein modification process	GO:0036211	GO:0000414	0.000984422	1	3	3	regulation of histone H3-K36 methylation	BP	C1
protein modification process	GO:0036211	GO:0000416	0.0100816	1	2	2	positive regulation of histone H3-K36 methylation	BP	C1
mitochondrion organization	GO:0007005	GO:0000422	0.0147677	0.996641	6	21	autophagy of mitochondrion	BP	C1
ribosome biogenesis	GO:0042254	GO:0000447	2.51e-06	1	7	9	endonucleolytic cleavage in ITS1 to separate SSU-rRNA from 5.8S rRNA and LSU-rRNA from tricistronic rRNA transcript (SSU-rRNA, 5.8S rRNA, LSU-rRNA)	BP	C1
ribosome biogenesis	GO:0042254	GO:0000460	8.47e-06	0.999999	11	25	maturation of 5.8S rRNA	BP	C1
ribosome biogenesis	GO:0042254	GO:0000462	1.6e-05	0.999998	12	31	maturation of SSU-rRNA from tricistronic rRNA transcript (SSU-rRNA, 5.8S rRNA, LSU-rRNA)	BP	C1
ribosome biogenesis	GO:0042254	GO:0000463	0.0122925	0.99845	4	10	maturation of LSU-rRNA from tricistronic rRNA transcript (SSU-rRNA, 5.8S rRNA, LSU-rRNA)	BP	C1
ribosome biogenesis	GO:0042254	GO:0000466	1.47e-07	1	10	15	maturation of 5.8S rRNA from tricistronic rRNA transcript (SSU-rRNA, 5.8S rRNA, LSU-rRNA)	BP	C1
ribosome biogenesis	GO:0042254	GO:0000469	8.06e-06	0.999999	10	21	cleavage involved in rRNA processing	BP	C1
ribosome biogenesis	GO:0042254	GO:0000470	0.00739629	0.998334	7	24	maturation of LSU-rRNA	BP	C1
ribosome biogenesis	GO:0042254	GO:0000472	0.024589	0.999183	2	3	endonucleolytic cleavage to generate mature 5'-end of SSU-rRNA from (SSU-rRNA, 5.8S rRNA, LSU-rRNA)	BP	C1
ribosome biogenesis	GO:0042254	GO:0000478	0.000336506	0.999962	7	16	endonucleolytic cleavage involved in rRNA processing	BP	C1
ribosome biogenesis	GO:0042254	GO:0000479	2.77e-05	0.999998	7	12	endonucleolytic cleavage of tricistronic rRNA transcript (SSU-rRNA, 5.8S rRNA, LSU-rRNA)	BP	C1
ribosome biogenesis	GO:0042254	GO:0000480	0.00321389	0.999918	3	4	endonucleolytic cleavage in 5'-ETS of tricistronic rRNA transcript (SSU-rRNA, 5.8S rRNA, LSU-rRNA)	BP	C1
anatomical structure development	GO:0048856	GO:0000578	0.00873797	0.996677	13	67	embryonic axis specification	BP	C1
chromosome segregation	GO:0007059	GO:0000819	0.00981097	0.995882	15	87	sister chromatid segregation	BP	C1
anatomical structure development	GO:0048856	GO:0000902	0.0172745	0.989274	37	283	cell morphogenesis	BP	C1
anatomical structure development	GO:0048856	GO:0000904	0.0447246	0.971746	29	230	cell morphogenesis involved in differentiation	BP	C1
mRNA metabolic process	GO:0016071	GO:0000956	1.34e-05	0.999996	25	105	nuclear-transcribed mRNA catabolic process	BP	C1
ribosome biogenesis	GO:0042254	GO:0000967	0.024589	0.999183	2	3	rRNA 5'-end processing	BP	C1
lipid metabolic process	GO:0006629	GO:0001523	0.034123	0.993555	4	13	retinoid metabolic process	BP	C1
cell motility	GO:0048870	GO:0001539	6.35e-06	1	8	14	cilium or flagellum-dependent cell motility	BP	C1
anatomical structure development	GO:0048856	GO:0001568	0.0236364	0.988932	15	89	blood vessel development	BP	C1
cytoskeleton organization	GO:0007010	GO:0001578	6.96e-14	1	28	63	microtubule bundle formation	BP	C1
anatomical structure development	GO:0048856	GO:0001701	0.0381893	0.980867	15	97	in utero embryonic development	BP	C1
anatomical structure development	GO:0048856	GO:0001703	0.0327661	0.993783	4	14	gastrulation with mouth forming first	BP	C1
protein-containing complex assembly	GO:0065003	GO:0001731	0.000142849	0.999991	6	10	formation of translation preinitiation complex	BP	C1
anatomical structure development	GO:0048856	GO:0001738	0.0285157	0.98945	9	48	morphogenesis of a polarized epithelium	BP	C1
anatomical structure development	GO:0048856	GO:0001822	0.0350543	0.983684	13	80	kidney development	BP	C1
anatomical structure development	GO:0048856	GO:0001889	0.043288	0.98165	10	57	liver development	BP	C1
protein modification process	GO:0036211	GO:0001932	8.07e-06	0.999996	61	365	regulation of protein phosphorylation	BP	C1
protein modification process	GO:0036211	GO:0001933	0.00301135	0.998577	25	146	negative regulation of protein phosphorylation	BP	C1
protein modification process	GO:0036211	GO:0001934	0.000885674	0.999554	36	224	positive regulation of protein phosphorylation	BP	C1
anatomical structure development	GO:0048856	GO:0001944	0.0183321	0.991453	16	94	vasculature development	BP	C1
anatomical structure development	GO:0048856	GO:0001947	0.00011264	0.999978	12	36	heart looping	BP	C1
anatomical structure development	GO:0048856	GO:0001958	0.0126716	0.999069	3	6	endochondral ossification	BP	C1
anatomical structure development	GO:0048856	GO:0002009	0.00261329	0.998446	49	350	morphogenesis of an epithelium	BP	C1
anatomical structure development	GO:0048856	GO:0002040	0.0365325	0.995265	3	8	sprouting angiogenesis	BP	C1
tRNA metabolic process	GO:0006399	GO:0002097	0.00762047	0.999608	3	5	tRNA wobble base modification	BP	C1
tRNA metabolic process	GO:0006399	GO:0002098	0.00126658	0.999945	4	6	tRNA wobble uridine modification	BP	C1
anatomical structure development	GO:0048856	GO:0002164	0.0410758	0.975269	25	192	larval development	BP	C1
cytoplasmic translation	GO:0002181	GO:0002183	9.39e-05	0.999992	7	14	cytoplasmic translational initiation	BP	C1
cytoplasmic translation	GO:0002181	GO:0002188	0.0392203	0.997643	2	4	translation reinitiation	BP	C1
anatomical structure development	GO:0048856	GO:0002200	0.049465	0.98634	5	23	somatic diversification of immune receptors	BP	C1
immune system process	GO:0002376	GO:0002252	0.000107578	0.999953	35	190	immune effector process	BP	C1
immune system process	GO:0002376	GO:0002262	0.0394576	0.988292	6	26	myeloid cell homeostasis	BP	C1
immune system process	GO:0002376	GO:0002263	5.99e-06	0.999998	31	138	cell activation involved in immune response	BP	C1
immune system process	GO:0002376	GO:0002274	3.29e-05	0.999988	28	128	myeloid leukocyte activation	BP	C1
immune system process	GO:0002376	GO:0002275	6.23e-06	0.999998	28	118	myeloid cell activation involved in immune response	BP	C1
immune system process	GO:0002376	GO:0002283	5.2e-06	0.999998	28	117	neutrophil activation involved in immune response	BP	C1
immune system process	GO:0002376	GO:0002366	5.99e-06	0.999998	31	138	leukocyte activation involved in immune response	BP	C1
immune system process	GO:0002376	GO:0002377	0.00137342	0.999784	7	20	immunoglobulin production	BP	C1
immune system process	GO:0002376	GO:0002440	0.00100961	0.999823	8	24	production of molecular mediator of immune response	BP	C1
immune system process	GO:0002376	GO:0002443	1e-05	0.999996	30	134	leukocyte mediated immunity	BP	C1
immune system process	GO:0002376	GO:0002444	1.84e-05	0.999994	27	118	myeloid leukocyte mediated immunity	BP	C1
immune system process	GO:0002376	GO:0002446	1.84e-05	0.999994	27	118	neutrophil mediated immunity	BP	C1
anatomical structure development	GO:0048856	GO:0002520	4.17e-05	0.999982	37	195	immune system development	BP	C1
vesicle-mediated transport	GO:0016192	GO:0002576	0.024127	0.996006	4	12	platelet degranulation	BP	C1
immune system process	GO:0002376	GO:0002682	0.00586203	0.996607	38	262	regulation of immune system process	BP	C1
immune system process	GO:0002376	GO:0002683	0.000606194	0.999818	15	62	negative regulation of immune system process	BP	C1
immune system process	GO:0002376	GO:0002759	0.0433603	0.99086	4	15	regulation of antimicrobial humoral response	BP	C1
immune system process	GO:0002376	GO:0002920	0.0125875	0.997744	5	16	regulation of humoral immune response	BP	C1
tRNA metabolic process	GO:0006399	GO:0002943	0.0282508	0.998987	2	3	tRNA dihydrouridine synthesis	BP	C1
anatomical structure development	GO:0048856	GO:0003002	0.00867278	0.994767	40	288	regionalization	BP	C1
reproductive process	GO:0022414	GO:0003006	4.02e-05	0.999977	77	526	developmental process involved in reproduction	BP	C1
anatomical structure development	GO:0048856	GO:0003007	0.000263486	0.999917	18	76	heart morphogenesis	BP	C1
anatomical structure development	GO:0048856	GO:0003142	0.010147	1	2	2	cardiogenic plate morphogenesis	BP	C1
anatomical structure development	GO:0048856	GO:0003143	0.000168058	0.999965	12	38	embryonic heart tube morphogenesis	BP	C1
anatomical structure development	GO:0048856	GO:0003146	0.000777737	0.999971	4	6	heart jogging	BP	C1
anatomical structure development	GO:0048856	GO:0003157	0.0446322	0.997116	2	4	endocardium development	BP	C1
anatomical structure development	GO:0048856	GO:0003205	0.0294706	0.990801	7	32	cardiac chamber development	BP	C1
anatomical structure development	GO:0048856	GO:0003231	0.0326035	0.990761	6	26	cardiac ventricle development	BP	C1
anatomical structure development	GO:0048856	GO:0003264	0.0263451	0.999091	2	3	regulation of cardioblast proliferation	BP	C1
microtubule-based movement	GO:0007018	GO:0003341	1.23e-10	1	19	42	cilium movement	BP	C1
microtubule-based movement	GO:0007018	GO:0003351	3.11e-08	1	12	21	epithelial cilium movement involved in extracellular fluid movement	BP	C1
microtubule-based movement	GO:0007018	GO:0003352	0.000418344	0.999963	6	12	regulation of cilium movement	BP	C1
microtubule-based movement	GO:0007018	GO:0003356	0.0021789	0.999779	5	11	regulation of cilium beat frequency	BP	C1
anatomical structure development	GO:0048856	GO:0003407	0.0133097	0.99758	5	16	neural retina development	BP	C1
carbohydrate derivative metabolic p...	GO:1901135	GO:0006040	0.0363138	0.98944	6	26	amino sugar metabolic process	BP	C1
carbohydrate derivative metabolic p...	GO:1901135	GO:0006047	0.0013768	0.999833	6	14	UDP-N-acetylglucosamine metabolic process	BP	C1
nucleobase-containing small molecul...	GO:0055086	GO:0006163	0.0062205	0.996581	32	207	purine nucleotide metabolic process	BP	C1
DNA repair	GO:0006281	GO:0006283	0.0243668	0.990686	10	53	transcription-coupled nucleotide-excision repair	BP	C1
DNA repair	GO:0006281	GO:0006284	0.0307766	0.990205	7	35	base-excision repair	BP	C1
DNA repair	GO:0006281	GO:0006286	0.0283979	0.998978	2	3	base-excision repair, base-free sugar-phosphate removal	BP	C1
DNA repair	GO:0006281	GO:0006288	0.00086064	1	3	3	base-excision repair, DNA ligation	BP	C1
DNA repair	GO:0006281	GO:0006289	0.0401307	0.982331	11	67	nucleotide-excision repair	BP	C1
DNA repair	GO:0006281	GO:0006290	0.0256742	0.997277	3	7	pyrimidine dimer repair	BP	C1
transcription, DNA-templated	GO:0006351	GO:0006352	0.000468297	0.99985	17	73	DNA-templated transcription, initiation	BP	C1
transcription, DNA-templated	GO:0006351	GO:0006353	0.00017476	0.999963	12	39	DNA-templated transcription, termination	BP	C1
transcription, DNA-templated	GO:0006351	GO:0006354	0.000623289	0.999833	13	50	DNA-templated transcription, elongation	BP	C1
transcription, DNA-templated	GO:0006351	GO:0006355	2.78e-16	1	154	833	regulation of transcription, DNA-templated	BP	C1
transcription, DNA-templated	GO:0006351	GO:0006357	1.89e-10	1	106	601	regulation of transcription by RNA polymerase II	BP	C1
transcription, DNA-templated	GO:0006351	GO:0006360	0.00154332	0.999752	7	20	transcription by RNA polymerase I	BP	C1
transcription, DNA-templated	GO:0006351	GO:0006361	0.00154332	0.999752	7	20	transcription initiation from RNA polymerase I promoter	BP	C1
transcription, DNA-templated	GO:0006351	GO:0006363	0.000707605	0.999904	7	18	termination of RNA polymerase I transcription	BP	C1
ribosome biogenesis	GO:0042254	GO:0006364	2.28e-15	1	48	142	rRNA processing	BP	C1
transcription, DNA-templated	GO:0006351	GO:0006366	6.54e-05	0.999969	43	243	transcription by RNA polymerase II	BP	C1
transcription, DNA-templated	GO:0006351	GO:0006367	0.0070934	0.997269	14	70	transcription initiation from RNA polymerase II promoter	BP	C1
transcription, DNA-templated	GO:0006351	GO:0006368	0.000623289	0.999833	13	50	transcription elongation from RNA polymerase II promoter	BP	C1
transcription, DNA-templated	GO:0006351	GO:0006369	0.0246203	0.994603	5	18	termination of RNA polymerase II transcription	BP	C1
mRNA metabolic process	GO:0016071	GO:0006370	0.000923319	0.999818	9	28	7-methylguanosine mRNA capping	BP	C1
protein-containing complex assembly	GO:0065003	GO:0006376	3.34e-05	0.999997	8	15	mRNA splice site selection	BP	C1
tRNA metabolic process	GO:0006399	GO:0006388	0.0245607	0.99744	3	7	tRNA splicing, via endonucleolytic cleavage and ligation	BP	C1
mRNA metabolic process	GO:0016071	GO:0006397	1.54e-19	1	74	246	mRNA processing	BP	C1
tRNA metabolic process	GO:0006399	GO:0006400	0.000572445	0.99986	12	42	tRNA modification	BP	C1
mRNA metabolic process	GO:0016071	GO:0006402	7.86e-05	0.999972	25	116	mRNA catabolic process	BP	C1
nucleocytoplasmic transport	GO:0006913	GO:0006405	0.0120674	0.995417	12	62	RNA export from nucleus	BP	C1
protein modification process	GO:0036211	GO:0006464	1.16e-19	1	194	1056	cellular protein modification process	BP	C1
protein modification process	GO:0036211	GO:0006468	0.00452645	0.997381	40	281	protein phosphorylation	BP	C1
protein modification process	GO:0036211	GO:0006469	0.0417176	0.979443	14	88	negative regulation of protein kinase activity	BP	C1
protein modification process	GO:0036211	GO:0006479	0.028576	0.988179	11	60	protein methylation	BP	C1
protein modification process	GO:0036211	GO:0006482	0.0395738	0.994478	3	9	protein demethylation	BP	C1
protein modification process	GO:0036211	GO:0006486	0.010547	0.995146	18	103	protein glycosylation	BP	C1
protein modification process	GO:0036211	GO:0006497	0.0474712	0.981974	8	41	protein lipidation	BP	C1
protein catabolic process	GO:0030163	GO:0006511	1.11e-06	1	42	203	ubiquitin-dependent protein catabolic process	BP	C1
protein modification process	GO:0036211	GO:0006513	0.0110425	0.99725	7	27	protein monoubiquitination	BP	C1
carbohydrate derivative metabolic p...	GO:1901135	GO:0006516	0.00123297	0.999896	5	10	glycoprotein catabolic process	BP	C1
intracellular protein transport	GO:0006886	GO:0006605	2.17e-08	1	40	162	protein targeting	BP	C1
intracellular protein transport	GO:0006886	GO:0006610	0.0332307	0.998179	2	4	ribosomal protein import into nucleus	BP	C1
intracellular protein transport	GO:0006886	GO:0006611	0.00454535	0.998342	14	69	protein export from nucleus	BP	C1
intracellular protein transport	GO:0006886	GO:0006612	6.59e-05	0.999982	18	67	protein targeting to membrane	BP	C1
intracellular protein transport	GO:0006886	GO:0006613	5.37e-06	0.999999	17	51	cotranslational protein targeting to membrane	BP	C1
intracellular protein transport	GO:0006886	GO:0006614	1.03e-06	1	17	46	SRP-dependent cotranslational protein targeting to membrane	BP	C1
intracellular protein transport	GO:0006886	GO:0006616	0.000179023	0.999993	5	7	SRP-dependent cotranslational protein targeting to membrane, translocation	BP	C1
protein-containing complex assembly	GO:0065003	GO:0006617	0.0101382	1	2	2	SRP-dependent cotranslational protein targeting to membrane, signal sequence recognition	BP	C1
intracellular protein transport	GO:0006886	GO:0006626	0.000306489	0.999937	11	34	protein targeting to mitochondrion	BP	C1
lipid metabolic process	GO:0006629	GO:0006631	0.0317934	0.983703	17	107	fatty acid metabolic process	BP	C1
lipid metabolic process	GO:0006629	GO:0006635	0.0103804	0.997139	8	32	fatty acid beta-oxidation	BP	C1
lipid metabolic process	GO:0006629	GO:0006644	0.0465612	0.975436	16	106	phospholipid metabolic process	BP	C1
lipid metabolic process	GO:0006629	GO:0006654	0.0382254	0.994955	3	8	phosphatidic acid biosynthetic process	BP	C1
lipid metabolic process	GO:0006629	GO:0006665	0.040562	0.986383	7	33	sphingolipid metabolic process	BP	C1
lipid metabolic process	GO:0006629	GO:0006695	0.0168125	0.997581	4	11	cholesterol biosynthetic process	BP	C1
lipid metabolic process	GO:0006629	GO:0006720	2.69e-05	0.999996	11	27	isoprenoid metabolic process	BP	C1
lipid metabolic process	GO:0006629	GO:0006721	0.0120542	0.9979	5	15	terpenoid metabolic process	BP	C1
sulfur compound metabolic process	GO:0006790	GO:0006749	0.012168	0.996911	7	27	glutathione metabolic process	BP	C1
sulfur compound metabolic process	GO:0006790	GO:0006750	0.0259236	0.997069	3	8	glutathione biosynthetic process	BP	C1
sulfur compound metabolic process	GO:0006790	GO:0006751	0.010147	1	2	2	glutathione catabolic process	BP	C1
nucleobase-containing small molecul...	GO:0055086	GO:0006753	0.00345349	0.998025	41	271	nucleoside phosphate metabolic process	BP	C1
metal ion homeostasis	GO:0055065	GO:0006875	0.0233712	0.988472	17	104	cellular metal ion homeostasis	BP	C1
metal ion homeostasis	GO:0055065	GO:0006878	0.0259976	0.997229	3	7	cellular copper ion homeostasis	BP	C1
metal ion homeostasis	GO:0055065	GO:0006879	0.0029719	0.999361	8	27	cellular iron ion homeostasis	BP	C1
vesicle-mediated transport	GO:0016192	GO:0006887	2.62e-06	0.999999	39	187	exocytosis	BP	C1
vesicle-mediated transport	GO:0016192	GO:0006888	7.83e-06	0.999998	21	78	endoplasmic reticulum to Golgi vesicle-mediated transport	BP	C1
vesicle-mediated transport	GO:0016192	GO:0006890	0.000107135	0.999979	12	37	retrograde vesicle-mediated transport, Golgi to endoplasmic reticulum	BP	C1
vesicle-mediated transport	GO:0016192	GO:0006891	0.000830075	0.999885	7	18	intra-Golgi vesicle-mediated transport	BP	C1
vesicle-mediated transport	GO:0016192	GO:0006892	0.00195568	0.999427	12	51	post-Golgi vesicle-mediated transport	BP	C1
vesicle-mediated transport	GO:0016192	GO:0006896	0.0111796	0.99863	4	10	Golgi to vacuole transport	BP	C1
vesicle-mediated transport	GO:0016192	GO:0006900	0.000259783	0.999947	11	35	vesicle budding from membrane	BP	C1
vesicle-mediated transport	GO:0016192	GO:0006901	0.00172575	0.99967	8	24	vesicle coating	BP	C1
vesicle-mediated transport	GO:0016192	GO:0006903	0.00432815	0.998881	9	34	vesicle targeting	BP	C1
vesicle-mediated transport	GO:0016192	GO:0006906	0.00363668	0.998919	11	45	vesicle fusion	BP	C1
programmed cell death	GO:0012501	GO:0006915	0.00098403	0.999525	32	190	apoptotic process	BP	C1
programmed cell death	GO:0012501	GO:0006919	0.0243849	0.993585	6	25	activation of cysteine-type endopeptidase activity involved in apoptotic process	BP	C1
immune system process	GO:0002376	GO:0006955	6.71e-06	0.999997	46	248	immune response	BP	C1
mitotic cell cycle	GO:0000278	GO:0007080	0.000460532	0.999931	8	22	mitotic metaphase plate congression	BP	C1
mitotic cell cycle	GO:0000278	GO:0007088	0.0356402	0.983965	12	73	regulation of mitotic nuclear division	BP	C1
signaling	GO:0023052	GO:0007165	3.11e-11	1	149	927	signal transduction	BP	C1
signaling	GO:0023052	GO:0007166	0.00162756	0.999002	60	432	cell surface receptor signaling pathway	BP	C1
signaling	GO:0023052	GO:0007167	0.0266992	0.984433	26	189	enzyme linked receptor protein signaling pathway	BP	C1
signaling	GO:0023052	GO:0007169	0.0392092	0.978448	19	135	transmembrane receptor protein tyrosine kinase signaling pathway	BP	C1
signaling	GO:0023052	GO:0007264	0.00502653	0.99814	14	71	small GTPase mediated signal transduction	BP	C1
signaling	GO:0023052	GO:0007265	0.0113205	0.995738	12	62	Ras protein signal transduction	BP	C1
signaling	GO:0023052	GO:0007267	0.00984561	0.994385	32	223	cell-cell signaling	BP	C1
anatomical structure development	GO:0048856	GO:0007275	1.06e-21	1	282	1718	multicellular organism development	BP	C1
reproductive process	GO:0022414	GO:0007276	3.73e-08	1	84	507	gamete generation	BP	C1
anatomical structure development	GO:0048856	GO:0007281	2.64e-05	0.999987	56	349	germ cell development	BP	C1
reproductive process	GO:0022414	GO:0007283	2.7e-06	0.999999	41	209	spermatogenesis	BP	C1
anatomical structure development	GO:0048856	GO:0007286	0.000594625	0.999821	15	65	spermatid development	BP	C1
anatomical structure development	GO:0048856	GO:0007288	0.000219102	0.999983	6	12	sperm axoneme assembly	BP	C1
reproductive process	GO:0022414	GO:0007292	0.0229665	0.985334	38	298	female gamete generation	BP	C1
anatomical structure development	GO:0048856	GO:0007308	0.0332677	0.987344	9	48	oocyte construction	BP	C1
anatomical structure development	GO:0048856	GO:0007309	0.0322234	0.987835	9	47	oocyte axis specification	BP	C1
anatomical structure development	GO:0048856	GO:0007314	0.0418994	0.985743	7	35	oocyte anterior/posterior axis specification	BP	C1
anatomical structure development	GO:0048856	GO:0007315	0.0313144	0.991212	6	26	pole plasm assembly	BP	C1
mitotic cell cycle	GO:0000278	GO:0007346	0.00129245	0.999307	40	265	regulation of mitotic cell cycle	BP	C1
anatomical structure development	GO:0048856	GO:0007349	0.034006	0.990129	6	29	cellularization	BP	C1
anatomical structure development	GO:0048856	GO:0007351	0.0117344	0.995561	12	62	tripartite regional subdivision	BP	C1
anatomical structure development	GO:0048856	GO:0007368	1.82e-05	0.999995	20	76	determination of left/right symmetry	BP	C1
anatomical structure development	GO:0048856	GO:0007369	0.0394782	0.980133	15	97	gastrulation	BP	C1
anatomical structure development	GO:0048856	GO:0007389	8.14e-06	0.999996	59	350	pattern specification process	BP	C1
anatomical structure development	GO:0048856	GO:0007399	8.4e-10	1	126	795	nervous system development	BP	C1
anatomical structure development	GO:0048856	GO:0007405	0.031349	0.989044	8	41	neuroblast proliferation	BP	C1
anatomical structure development	GO:0048856	GO:0007417	0.00147203	0.999185	43	291	central nervous system development	BP	C1
anatomical structure development	GO:0048856	GO:0007424	0.0306368	0.987124	11	64	open tracheal system development	BP	C1
anatomical structure development	GO:0048856	GO:0007426	0.0119957	0.999137	3	6	tracheal outgrowth, open tracheal system	BP	C1
anatomical structure development	GO:0048856	GO:0007430	0.0157696	0.997775	4	11	terminal branching, open tracheal system	BP	C1
anatomical structure development	GO:0048856	GO:0007444	0.0473097	0.972132	22	167	imaginal disc development	BP	C1
anatomical structure development	GO:0048856	GO:0007455	0.0215499	0.99648	4	13	eye-antennal disc morphogenesis	BP	C1
anatomical structure development	GO:0048856	GO:0007507	3.43e-06	0.999999	38	184	heart development	BP	C1
anatomical structure development	GO:0048856	GO:0007508	0.0101345	1	2	2	larval heart development	BP	C1
nervous system process	GO:0050877	GO:0007600	0.000273603	0.999901	22	107	sensory perception	BP	C1
nervous system process	GO:0050877	GO:0007601	0.0341169	0.990281	6	25	visual perception	BP	C1
nervous system process	GO:0050877	GO:0007605	0.0127353	0.995937	9	44	sensory perception of sound	BP	C1
nervous system process	GO:0050877	GO:0007611	0.0286091	0.985501	17	110	learning or memory	BP	C1
nervous system process	GO:0050877	GO:0007613	0.0447384	0.980878	10	59	memory	BP	C1
tRNA metabolic process	GO:0006399	GO:0008033	2.65e-07	1	21	62	tRNA processing	BP	C1
cytoskeleton organization	GO:0007010	GO:0008064	0.0052902	0.998327	11	49	regulation of actin polymerization or depolymerization	BP	C1
microtubule-based movement	GO:0007018	GO:0008089	0.0437291	0.988484	5	21	anterograde axonal transport	BP	C1
anatomical structure development	GO:0048856	GO:0008103	0.0432948	0.993735	3	9	oocyte microtubule cytoskeleton polarization	BP	C1
protein modification process	GO:0036211	GO:0008213	0.028576	0.988179	11	60	protein alkylation	BP	C1
protein modification process	GO:0036211	GO:0008214	0.0395738	0.994478	3	9	protein dealkylation	BP	C1
lipid metabolic process	GO:0006629	GO:0008299	4.69e-05	0.999997	7	12	isoprenoid biosynthetic process	BP	C1
nervous system process	GO:0050877	GO:0008306	0.0307914	0.988494	9	46	associative learning	BP	C1
vesicle-mediated transport	GO:0016192	GO:0008333	0.0133252	0.996535	7	28	endosome to lysosome transport	BP	C1
anatomical structure development	GO:0048856	GO:0008340	0.0495744	0.971945	19	140	determination of adult lifespan	BP	C1
anatomical structure development	GO:0048856	GO:0008347	0.0430045	0.988727	5	21	glial cell migration	BP	C1
anatomical structure development	GO:0048856	GO:0008358	0.0418994	0.985743	7	35	maternal determination of anterior/posterior axis, embryo	BP	C1
protein-containing complex assembly	GO:0065003	GO:0008535	0.00247933	0.999566	7	20	respiratory chain complex IV assembly	BP	C1
anatomical structure development	GO:0048856	GO:0008584	0.0288321	0.992025	6	27	male gonad development	BP	C1
signaling	GO:0023052	GO:0008589	0.043119	0.983874	8	43	regulation of smoothened signaling pathway	BP	C1
anatomical structure development	GO:0048856	GO:0008595	0.0117344	0.995561	12	62	anterior/posterior axis specification, embryo	BP	C1
lipid metabolic process	GO:0006629	GO:0008610	0.00376183	0.998106	28	168	lipid biosynthetic process	BP	C1
signaling	GO:0023052	GO:0008625	0.00596567	0.999423	4	9	extrinsic apoptotic signaling pathway via death domain receptors	BP	C1
lipid metabolic process	GO:0006629	GO:0008654	0.0193886	0.991448	14	79	phospholipid biosynthetic process	BP	C1
generation of precursor metabolites...	GO:0006091	GO:0009060	0.0412949	0.984793	8	40	aerobic respiration	BP	C1
lipid metabolic process	GO:0006629	GO:0009062	0.0293019	0.989171	9	45	fatty acid catabolic process	BP	C1
cellular amino acid metabolic proce...	GO:0006520	GO:0009064	0.00303837	0.999433	7	22	glutamine family amino acid metabolic process	BP	C1
carbohydrate derivative metabolic p...	GO:1901135	GO:0009100	0.00526641	0.997392	25	150	glycoprotein metabolic process	BP	C1
carbohydrate derivative metabolic p...	GO:1901135	GO:0009101	0.0337474	0.981838	19	124	glycoprotein biosynthetic process	BP	C1
carbohydrate derivative metabolic p...	GO:1901135	GO:0009116	0.0173542	0.992748	13	70	nucleoside metabolic process	BP	C1
nucleobase-containing small molecul...	GO:0055086	GO:0009117	0.00300788	0.998294	41	269	nucleotide metabolic process	BP	C1
carbohydrate derivative metabolic p...	GO:1901135	GO:0009119	0.00306867	0.999112	11	44	ribonucleoside metabolic process	BP	C1
nucleobase-containing small molecul...	GO:0055086	GO:0009123	0.0178917	0.990705	21	131	nucleoside monophosphate metabolic process	BP	C1
nucleobase-containing small molecul...	GO:0055086	GO:0009126	0.0379845	0.979659	18	117	purine nucleoside monophosphate metabolic process	BP	C1
nucleobase-containing small molecul...	GO:0055086	GO:0009141	0.000488607	0.999801	25	124	nucleoside triphosphate metabolic process	BP	C1
nucleobase-containing small molecul...	GO:0055086	GO:0009144	0.0012986	0.999452	23	118	purine nucleoside triphosphate metabolic process	BP	C1
carbohydrate derivative metabolic p...	GO:1901135	GO:0009150	0.00758022	0.995815	31	201	purine ribonucleotide metabolic process	BP	C1
nucleobase-containing small molecul...	GO:0055086	GO:0009161	0.0191175	0.99018	20	124	ribonucleoside monophosphate metabolic process	BP	C1
nucleobase-containing small molecul...	GO:0055086	GO:0009167	0.0379845	0.979659	18	117	purine ribonucleoside monophosphate metabolic process	BP	C1
nucleobase-containing small molecul...	GO:0055086	GO:0009199	0.000715966	0.999713	23	113	ribonucleoside triphosphate metabolic process	BP	C1
nucleobase-containing small molecul...	GO:0055086	GO:0009205	0.000715966	0.999713	23	113	purine ribonucleoside triphosphate metabolic process	BP	C1
carbohydrate derivative metabolic p...	GO:1901135	GO:0009225	0.0036438	0.999189	8	27	nucleotide-sugar metabolic process	BP	C1
carbohydrate derivative metabolic p...	GO:1901135	GO:0009259	0.00425549	0.997701	33	209	ribonucleotide metabolic process	BP	C1
transcription, DNA-templated	GO:0006351	GO:0009301	0.00366842	0.998986	10	40	snRNA transcription	BP	C1
transcription, DNA-templated	GO:0006351	GO:0009304	0.010147	1	2	2	tRNA transcription	BP	C1
anatomical structure development	GO:0048856	GO:0009653	2.95e-08	1	136	929	anatomical structure morphogenesis	BP	C1
signaling	GO:0023052	GO:0009755	0.0021407	0.999568	8	26	hormone-mediated signaling pathway	BP	C1
anatomical structure development	GO:0048856	GO:0009790	4.03e-05	0.999976	87	611	embryo development	BP	C1
anatomical structure development	GO:0048856	GO:0009791	0.00680024	0.995799	46	350	post-embryonic development	BP	C1
anatomical structure development	GO:0048856	GO:0009792	0.0271543	0.981588	47	385	embryo development ending in birth or egg hatching	BP	C1
anatomical structure development	GO:0048856	GO:0009798	0.000361554	0.999859	24	121	axis specification	BP	C1
anatomical structure development	GO:0048856	GO:0009799	0.000134857	0.999957	20	86	specification of symmetry	BP	C1
anatomical structure development	GO:0048856	GO:0009855	0.000134857	0.999957	20	86	determination of bilateral symmetry	BP	C1
anatomical structure development	GO:0048856	GO:0009880	0.0286028	0.985504	17	110	embryonic pattern specification	BP	C1
anatomical structure development	GO:0048856	GO:0009887	0.000177063	0.9999	64	436	animal organ morphogenesis	BP	C1
anatomical structure development	GO:0048856	GO:0009888	4.89e-05	0.99997	97	698	tissue development	BP	C1
anatomical structure development	GO:0048856	GO:0009948	0.0188271	0.991713	14	81	anterior/posterior axis specification	BP	C1
signaling	GO:0023052	GO:0009966	2.79e-15	1	144	792	regulation of signal transduction	BP	C1
signaling	GO:0023052	GO:0009967	9.95e-06	0.999995	63	388	positive regulation of signal transduction	BP	C1
signaling	GO:0023052	GO:0009968	1.7e-05	0.999991	63	389	negative regulation of signal transduction	BP	C1
cell differentiation	GO:0030154	GO:0009996	0.0195767	0.996964	4	12	negative regulation of cell fate specification	BP	C1
anatomical structure development	GO:0048856	GO:0009997	0.0101229	1	2	2	negative regulation of cardioblast cell fate specification	BP	C1
anatomical structure development	GO:0048856	GO:0010004	0.0327661	0.993783	4	14	gastrulation involving germ band extension	BP	C1
protein-containing complex assembly	GO:0065003	GO:0010257	0.0121034	0.996569	8	32	NADH dehydrogenase complex assembly	BP	C1
anatomical structure development	GO:0048856	GO:0010259	0.0241058	0.987021	21	146	multicellular organism aging	BP	C1
protein modification process	GO:0036211	GO:0010390	0.0432926	0.990879	4	15	histone monoubiquitination	BP	C1
cell differentiation	GO:0030154	GO:0010453	0.03782	0.988837	6	27	regulation of cell fate commitment	BP	C1
cell differentiation	GO:0030154	GO:0010454	0.0268682	0.995298	4	13	negative regulation of cell fate commitment	BP	C1
protein catabolic process	GO:0030163	GO:0010498	1.21e-05	0.999996	32	150	proteasomal protein catabolic process	BP	C1
autophagy	GO:0006914	GO:0010506	0.000561569	0.999773	24	124	regulation of autophagy	BP	C1
autophagy	GO:0006914	GO:0010507	0.012146	0.996176	9	42	negative regulation of autophagy	BP	C1
carbohydrate derivative metabolic p...	GO:1901135	GO:0010559	0.0122634	0.997854	5	15	regulation of glycoprotein biosynthetic process	BP	C1
carbohydrate derivative metabolic p...	GO:1901135	GO:0010560	0.0131091	0.998314	4	10	positive regulation of glycoprotein biosynthetic process	BP	C1
programmed cell death	GO:0012501	GO:0010656	0.0368402	0.990819	5	20	negative regulation of muscle cell apoptotic process	BP	C1
programmed cell death	GO:0012501	GO:0010662	0.0255614	0.994341	5	18	regulation of striated muscle cell apoptotic process	BP	C1
programmed cell death	GO:0012501	GO:0010664	0.012282	0.99785	5	15	negative regulation of striated muscle cell apoptotic process	BP	C1
programmed cell death	GO:0012501	GO:0010667	0.026033	0.995586	4	12	negative regulation of cardiac muscle cell apoptotic process	BP	C1
anatomical structure development	GO:0048856	GO:0010720	0.0166497	0.990602	27	188	positive regulation of cell development	BP	C1
mitochondrion organization	GO:0007005	GO:0010821	0.0318955	0.987981	9	47	regulation of mitochondrion organization	BP	C1
cytoskeleton organization	GO:0007010	GO:0010824	0.0459389	0.98765	5	22	regulation of centrosome duplication	BP	C1
transmembrane transport	GO:0055085	GO:0010827	0.0375506	0.992555	4	14	regulation of glucose transmembrane transport	BP	C1
anatomical structure development	GO:0048856	GO:0010842	0.00784666	0.999592	3	5	retina layer formation	BP	C1
lipid metabolic process	GO:0006629	GO:0010893	0.016167	0.998696	3	6	positive regulation of steroid biosynthetic process	BP	C1
protein maturation	GO:0051604	GO:0010955	0.016167	0.998696	3	6	negative regulation of protein processing	BP	C1
microtubule-based movement	GO:0007018	GO:0010970	0.00972522	0.996074	14	78	transport along microtubule	BP	C1
anatomical structure development	GO:0048856	GO:0010975	0.0184585	0.989739	25	174	regulation of neuron projection development	BP	C1
anatomical structure development	GO:0048856	GO:0014706	0.00487534	0.998139	15	73	striated muscle tissue development	BP	C1
generation of precursor metabolites...	GO:0006091	GO:0015980	0.0177108	0.991357	18	107	energy derivation by oxidation of organic compounds	BP	C1
signaling	GO:0023052	GO:0016055	0.0429321	0.980122	12	73	Wnt signaling pathway	BP	C1
lipid metabolic process	GO:0006629	GO:0016093	0.00873568	0.999527	3	5	polyprenol metabolic process	BP	C1
lipid metabolic process	GO:0006629	GO:0016094	0.0283979	0.998978	2	3	polyprenol biosynthetic process	BP	C1
lipid metabolic process	GO:0006629	GO:0016101	0.034123	0.993555	4	13	diterpenoid metabolic process	BP	C1
lipid metabolic process	GO:0006629	GO:0016114	0.0481592	0.996751	2	4	terpenoid biosynthetic process	BP	C1
lipid metabolic process	GO:0006629	GO:0016126	0.0312086	0.994272	4	13	sterol biosynthetic process	BP	C1
vesicle-mediated transport	GO:0016192	GO:0016197	0.00169009	0.999338	19	98	endosomal transport	BP	C1
sulfur compound metabolic process	GO:0006790	GO:0016226	4.69e-07	1	10	16	iron-sulfur cluster assembly	BP	C1
autophagy	GO:0006914	GO:0016236	0.0010475	0.999665	15	65	macroautophagy	BP	C1
autophagy	GO:0006914	GO:0016241	0.00336614	0.99882	14	66	regulation of macroautophagy	BP	C1
anatomical structure development	GO:0048856	GO:0016319	0.00360065	0.999299	7	23	mushroom body development	BP	C1
membrane organization	GO:0061024	GO:0016320	0.0356383	0.99797	2	4	endoplasmic reticulum membrane fusion	BP	C1
anatomical structure development	GO:0048856	GO:0016332	0.0397071	0.997597	2	4	establishment or maintenance of polarity of embryonic epithelium	BP	C1
DNA recombination	GO:0006310	GO:0016444	0.0383444	0.990263	5	21	somatic cell DNA recombination	BP	C1
anatomical structure development	GO:0048856	GO:0016445	0.0156012	0.997003	5	17	somatic diversification of immunoglobulins	BP	C1
anatomical structure development	GO:0048856	GO:0016447	0.0379652	0.992446	4	14	somatic recombination of immunoglobulin gene segments	BP	C1
cell motility	GO:0048870	GO:0016477	0.0113524	0.993336	34	240	cell migration	BP	C1
protein modification process	GO:0036211	GO:0016567	4.56e-05	0.99998	41	226	protein ubiquitination	BP	C1
chromatin organization	GO:0006325	GO:0016569	0.00487606	0.997558	26	164	covalent chromatin modification	BP	C1
protein modification process	GO:0036211	GO:0016570	0.00401354	0.998022	26	161	histone modification	BP	C1
protein modification process	GO:0036211	GO:0016574	0.00957531	0.998023	6	21	histone ubiquitination	BP	C1
protein modification process	GO:0036211	GO:0016579	8.51e-08	1	29	106	protein deubiquitination	BP	C1
protein-containing complex assembly	GO:0065003	GO:0017004	2.66e-06	1	12	26	cytochrome complex assembly	BP	C1
protein-containing complex assembly	GO:0065003	GO:0017062	0.000472695	0.99999	4	5	respiratory chain complex III assembly	BP	C1
protein modification process	GO:0036211	GO:0018094	0.0101531	0.999791	2	3	protein polyglycylation	BP	C1
protein modification process	GO:0036211	GO:0018193	0.00069034	0.999615	50	330	peptidyl-amino acid modification	BP	C1
protein modification process	GO:0036211	GO:0018198	0.00515366	0.999554	4	8	peptidyl-cysteine modification	BP	C1
protein modification process	GO:0036211	GO:0018205	0.0445584	0.976088	17	116	peptidyl-lysine modification	BP	C1
protein modification process	GO:0036211	GO:0018206	0.0345058	0.995629	3	8	peptidyl-methionine modification	BP	C1
protein modification process	GO:0036211	GO:0018345	0.0188685	0.997186	4	11	protein palmitoylation	BP	C1
lipid metabolic process	GO:0006629	GO:0019348	0.00377789	0.999897	3	4	dolichol metabolic process	BP	C1
lipid metabolic process	GO:0006629	GO:0019395	0.00830406	0.997584	9	37	fatty acid oxidation	BP	C1
lipid metabolic process	GO:0006629	GO:0019408	0.010147	1	2	2	dolichol biosynthetic process	BP	C1
carbohydrate derivative metabolic p...	GO:1901135	GO:0019693	0.0031719	0.998304	34	213	ribose phosphate metabolic process	BP	C1
protein catabolic process	GO:0030163	GO:0019941	5.5e-07	1	42	198	modification-dependent protein catabolic process	BP	C1
reproductive process	GO:0022414	GO:0019953	5.85e-08	1	89	553	sexual reproduction	BP	C1
anatomical structure development	GO:0048856	GO:0021510	0.0190933	0.994018	8	36	spinal cord development	BP	C1
anatomical structure development	GO:0048856	GO:0021515	0.0142999	0.996771	6	21	cell differentiation in spinal cord	BP	C1
anatomical structure development	GO:0048856	GO:0021527	0.0365932	0.995254	3	8	spinal cord association neuron differentiation	BP	C1
anatomical structure development	GO:0048856	GO:0022008	6.52e-08	1	97	613	neurogenesis	BP	C1
reproductive process	GO:0022414	GO:0022412	1.15e-05	0.999994	65	415	cellular process involved in reproduction in multicellular organism	BP	C1
anatomical structure development	GO:0048856	GO:0022603	0.00133952	0.999263	43	285	regulation of anatomical structure morphogenesis	BP	C1
protein-containing complex assembly	GO:0065003	GO:0022618	1.99e-12	1	42	134	ribonucleoprotein complex assembly	BP	C1
generation of precursor metabolites...	GO:0006091	GO:0022900	0.0219853	0.989822	15	86	electron transport chain	BP	C1
signaling	GO:0023052	GO:0023051	1.76e-15	1	157	888	regulation of signaling	BP	C1
signaling	GO:0023052	GO:0023056	1.24e-06	1	73	447	positive regulation of signaling	BP	C1
signaling	GO:0023052	GO:0023057	8.26e-06	0.999996	67	412	negative regulation of signaling	BP	C1
cytoskeleton organization	GO:0007010	GO:0030042	0.00279228	0.999818	4	7	actin filament depolymerization	BP	C1
anatomical structure development	GO:0048856	GO:0030097	0.000419777	0.99982	28	150	hemopoiesis	BP	C1
vesicle-mediated transport	GO:0016192	GO:0030100	0.0309634	0.985361	14	88	regulation of endocytosis	BP	C1
signaling	GO:0023052	GO:0030111	0.00931545	0.995653	19	115	regulation of Wnt signaling pathway	BP	C1
intracellular protein transport	GO:0006886	GO:0030150	0.00341224	0.999475	6	16	protein import into mitochondrial matrix	BP	C1
carbohydrate derivative metabolic p...	GO:1901135	GO:0030167	0.0283645	0.99898	2	3	proteoglycan catabolic process	BP	C1
anatomical structure development	GO:0048856	GO:0030182	0.00469374	0.997057	53	397	neuron differentiation	BP	C1
carbohydrate derivative metabolic p...	GO:1901135	GO:0030200	0.0283645	0.99898	2	3	heparan sulfate proteoglycan catabolic process	BP	C1
signaling	GO:0023052	GO:0030252	0.010147	1	2	2	growth hormone secretion	BP	C1
lipid metabolic process	GO:0006629	GO:0030258	0.0178186	0.992234	14	78	lipid modification	BP	C1
reproductive process	GO:0022414	GO:0030317	1.16e-08	1	17	39	flagellated sperm motility	BP	C1
anatomical structure development	GO:0048856	GO:0030323	0.0411174	0.983765	9	47	respiratory tube development	BP	C1
anatomical structure development	GO:0048856	GO:0030324	0.0319834	0.987991	9	45	lung development	BP	C1
protein catabolic process	GO:0030163	GO:0030433	0.0185737	0.994192	8	37	ubiquitin-dependent ERAD pathway	BP	C1
tRNA metabolic process	GO:0006399	GO:0030488	0.00465199	0.99922	6	17	tRNA methylation	BP	C1
ribosome biogenesis	GO:0042254	GO:0030490	2.06e-06	1	16	45	maturation of SSU-rRNA	BP	C1
signaling	GO:0023052	GO:0030518	0.00223575	0.999611	7	21	intracellular steroid hormone receptor signaling pathway	BP	C1
signaling	GO:0023052	GO:0030521	0.0237444	0.997558	3	7	androgen receptor signaling pathway	BP	C1
signaling	GO:0023052	GO:0030522	0.00737155	0.997889	9	38	intracellular receptor signaling pathway	BP	C1
cytoskeleton organization	GO:0007010	GO:0030832	0.0052902	0.998327	11	49	regulation of actin filament length	BP	C1
protein-containing complex assembly	GO:0065003	GO:0030833	0.0111995	0.996541	9	40	regulation of actin filament polymerization	BP	C1
anatomical structure development	GO:0048856	GO:0030856	0.0103754	0.997819	6	21	regulation of epithelial cell differentiation	BP	C1
cytoskeleton organization	GO:0007010	GO:0030952	0.0391908	0.989918	5	22	establishment or maintenance of cytoskeleton polarity	BP	C1
signaling	GO:0023052	GO:0030968	0.00821778	0.997216	11	52	endoplasmic reticulum unfolded protein response	BP	C1
anatomical structure development	GO:0048856	GO:0031016	0.00207249	0.999435	11	42	pancreas development	BP	C1
anatomical structure development	GO:0048856	GO:0031017	0.0383567	0.99493	3	8	exocrine pancreas development	BP	C1
cytoskeleton organization	GO:0007010	GO:0031032	0.0433767	0.982584	9	51	actomyosin structure organization	BP	C1
protein modification process	GO:0036211	GO:0031056	0.0114029	0.995691	12	64	regulation of histone modification	BP	C1
protein modification process	GO:0036211	GO:0031060	0.00927907	0.997471	8	34	regulation of histone methylation	BP	C1
protein modification process	GO:0036211	GO:0031062	0.0451384	0.987924	5	22	positive regulation of histone methylation	BP	C1
signaling	GO:0023052	GO:0031098	0.0371407	0.985558	9	49	stress-activated protein kinase signaling cascade	BP	C1
cytoskeleton organization	GO:0007010	GO:0031122	0.0124447	0.997209	6	24	cytoplasmic microtubule organization	BP	C1
anatomical structure development	GO:0048856	GO:0031175	0.0346114	0.977943	33	258	neuron projection development	BP	C1
protein-containing complex assembly	GO:0065003	GO:0031333	0.00104214	0.999815	8	25	negative regulation of protein-containing complex assembly	BP	C1
protein-containing complex assembly	GO:0065003	GO:0031334	0.0112517	0.995207	15	85	positive regulation of protein-containing complex assembly	BP	C1
protein modification process	GO:0036211	GO:0031399	7.03e-13	1	101	516	regulation of protein modification process	BP	C1
protein modification process	GO:0036211	GO:0031400	4.13e-05	0.999982	38	204	negative regulation of protein modification process	BP	C1
protein modification process	GO:0036211	GO:0031401	1.05e-05	0.999995	54	315	positive regulation of protein modification process	BP	C1
protein modification process	GO:0036211	GO:0031953	0.0412232	0.997453	2	4	negative regulation of protein autophosphorylation	BP	C1
signaling	GO:0023052	GO:0032007	0.0236144	0.993834	6	25	negative regulation of TOR signaling	BP	C1
signaling	GO:0023052	GO:0032024	0.0386016	0.990256	5	20	positive regulation of insulin secretion	BP	C1
protein-containing complex assembly	GO:0065003	GO:0032271	0.0319421	0.987938	9	48	regulation of protein polymerization	BP	C1
signaling	GO:0023052	GO:0032274	0.0421914	1	1	1	gonadotropin secretion	BP	C1
signaling	GO:0023052	GO:0032275	0.0421914	1	1	1	luteinizing hormone secretion	BP	C1
protein catabolic process	GO:0030163	GO:0032434	0.000384101	0.999891	15	59	regulation of proteasomal ubiquitin-dependent protein catabolic process	BP	C1
protein catabolic process	GO:0030163	GO:0032436	0.00811939	0.997442	10	44	positive regulation of proteasomal ubiquitin-dependent protein catabolic process	BP	C1
protein modification process	GO:0036211	GO:0032446	3.78e-07	1	48	236	protein modification by small protein conjugation	BP	C1
signaling	GO:0023052	GO:0032482	6.29e-05	0.999992	9	20	Rab protein signal transduction	BP	C1
vesicle-mediated transport	GO:0016192	GO:0032509	0.0046801	0.999215	6	17	endosome transport via multivesicular body sorting pathway	BP	C1
vesicle-mediated transport	GO:0016192	GO:0032510	0.00264481	0.999831	4	7	endosome to lysosome transport via multivesicular body sorting pathway	BP	C1
protein modification process	GO:0036211	GO:0032515	0.00112254	0.999908	5	10	negative regulation of phosphoprotein phosphatase activity	BP	C1
mitochondrial gene expression	GO:0140053	GO:0032543	1.23e-07	1	18	45	mitochondrial translation	BP	C1
transcription, DNA-templated	GO:0006351	GO:0032784	0.00011595	0.999979	11	33	regulation of DNA-templated transcription, elongation	BP	C1
transcription, DNA-templated	GO:0006351	GO:0032785	0.0454767	0.993286	3	9	negative regulation of DNA-templated transcription, elongation	BP	C1
transcription, DNA-templated	GO:0006351	GO:0032786	0.000153851	0.999978	9	24	positive regulation of DNA-templated transcription, elongation	BP	C1
signaling	GO:0023052	GO:0032874	0.0111983	0.996265	10	47	positive regulation of stress-activated MAPK cascade	BP	C1
cytoskeleton organization	GO:0007010	GO:0032956	0.00788963	0.996783	15	83	regulation of actin cytoskeleton organization	BP	C1
transcription, DNA-templated	GO:0006351	GO:0032968	0.00205391	0.999648	7	21	positive regulation of transcription elongation from RNA polymerase II promoter	BP	C1
protein-containing complex assembly	GO:0065003	GO:0032981	0.0121034	0.996569	8	32	mitochondrial respiratory chain complex I assembly	BP	C1
anatomical structure development	GO:0048856	GO:0032989	0.0188983	0.987614	45	357	cellular component morphogenesis	BP	C1
protein-containing complex assembly	GO:0065003	GO:0033108	1.17e-07	1	20	54	mitochondrial respiratory chain complex assembly	BP	C1
signaling	GO:0023052	GO:0033143	4.21e-05	0.999994	10	25	regulation of intracellular steroid hormone receptor signaling pathway	BP	C1
signaling	GO:0023052	GO:0033145	0.0170537	0.998458	3	7	positive regulation of intracellular steroid hormone receptor signaling pathway	BP	C1
signaling	GO:0023052	GO:0033146	0.00053123	0.999933	7	17	regulation of intracellular estrogen receptor signaling pathway	BP	C1
anatomical structure development	GO:0048856	GO:0033152	0.010147	1	2	2	immunoglobulin V(D)J recombination	BP	C1
intracellular protein transport	GO:0006886	GO:0033157	0.00122917	0.999564	17	81	regulation of intracellular protein transport	BP	C1
signaling	GO:0023052	GO:0033173	0.0283979	0.998978	2	3	calcineurin-NFAT signaling cascade	BP	C1
anatomical structure development	GO:0048856	GO:0033327	0.0187807	0.999462	2	3	Leydig cell differentiation	BP	C1
lipid metabolic process	GO:0006629	GO:0033539	0.0232039	0.996206	4	12	fatty acid beta-oxidation using acyl-CoA dehydrogenase	BP	C1
protein-containing complex assembly	GO:0065003	GO:0033617	0.000815702	0.999889	7	17	mitochondrial cytochrome c oxidase assembly	BP	C1
immune system process	GO:0002376	GO:0034101	0.0345605	0.991612	5	19	erythrocyte homeostasis	BP	C1
signaling	GO:0023052	GO:0034121	0.0185074	0.996283	5	17	regulation of toll-like receptor signaling pathway	BP	C1
signaling	GO:0023052	GO:0034124	0.00860659	0.999537	3	5	regulation of MyD88-dependent toll-like receptor signaling pathway	BP	C1
signaling	GO:0023052	GO:0034126	0.0279245	0.999005	2	3	positive regulation of MyD88-dependent toll-like receptor signaling pathway	BP	C1
transcription, DNA-templated	GO:0006351	GO:0034243	0.000246194	0.999961	9	25	regulation of transcription elongation from RNA polymerase II promoter	BP	C1
transcription, DNA-templated	GO:0006351	GO:0034244	0.0454767	0.993286	3	9	negative regulation of transcription elongation from RNA polymerase II promoter	BP	C1
lipid metabolic process	GO:0006629	GO:0034440	0.00999154	0.996992	9	38	lipid oxidation	BP	C1
cytoskeleton organization	GO:0007010	GO:0034454	0.0378407	0.997771	2	4	microtubule anchoring at centrosome	BP	C1
protein-containing complex assembly	GO:0065003	GO:0034551	0.000472695	0.99999	4	5	mitochondrial respiratory chain complex III assembly	BP	C1
protein-containing complex assembly	GO:0065003	GO:0034552	0.010147	1	2	2	respiratory chain complex II assembly	BP	C1
protein-containing complex assembly	GO:0065003	GO:0034553	0.010147	1	2	2	mitochondrial respiratory chain complex II assembly	BP	C1
protein-containing complex assembly	GO:0065003	GO:0034622	2.22e-25	1	104	366	cellular protein-containing complex assembly	BP	C1
transmembrane transport	GO:0055085	GO:0034755	0.0282372	0.998987	2	3	iron ion transmembrane transport	BP	C1
transmembrane transport	GO:0055085	GO:0034762	0.0156505	0.99355	13	70	regulation of transmembrane transport	BP	C1
transmembrane transport	GO:0055085	GO:0034764	0.00342162	0.999147	9	34	positive regulation of transmembrane transport	BP	C1
transmembrane transport	GO:0055085	GO:0034767	0.00871518	0.997942	7	26	positive regulation of ion transmembrane transport	BP	C1
anatomical structure development	GO:0048856	GO:0035050	0.00200792	0.999411	12	50	embryonic heart tube development	BP	C1
anatomical structure development	GO:0048856	GO:0035051	0.00112407	0.999744	10	34	cardiocyte differentiation	BP	C1
protein modification process	GO:0036211	GO:0035065	0.0399687	0.988044	6	27	regulation of histone acetylation	BP	C1
cytoskeleton organization	GO:0007010	GO:0035082	1.08e-13	1	26	56	axoneme assembly	BP	C1
anatomical structure development	GO:0048856	GO:0035220	0.0270165	0.986371	17	115	wing disc development	BP	C1
anatomical structure development	GO:0048856	GO:0035239	4.15e-05	0.999979	53	327	tube morphogenesis	BP	C1
protein modification process	GO:0036211	GO:0035268	0.0443838	0.990708	4	14	protein mannosylation	BP	C1
anatomical structure development	GO:0048856	GO:0035295	4.22e-06	0.999998	70	437	tube development	BP	C1
protein modification process	GO:0036211	GO:0035304	4.95e-07	1	14	33	regulation of protein dephosphorylation	BP	C1
protein modification process	GO:0036211	GO:0035308	6.69e-05	0.999995	7	13	negative regulation of protein dephosphorylation	BP	C1
anatomical structure development	GO:0048856	GO:0035469	9.48e-05	1	4	4	determination of pancreatic left/right asymmetry	BP	C1
signaling	GO:0023052	GO:0035556	9.9e-05	0.999946	61	398	intracellular signal transduction	BP	C1
intracellular protein transport	GO:0006886	GO:0035735	0.0138978	0.996828	6	23	intraciliary transport involved in cilium assembly	BP	C1
protein-containing complex assembly	GO:0065003	GO:0036158	1.03e-05	0.999999	8	14	outer dynein arm assembly	BP	C1
protein-containing complex assembly	GO:0065003	GO:0036159	7.22e-10	1	11	14	inner dynein arm assembly	BP	C1
immune system process	GO:0002376	GO:0036230	7.44e-06	0.999998	28	119	granulocyte activation	BP	C1
signaling	GO:0023052	GO:0036498	0.0499677	0.984071	6	29	IRE1-mediated unfolded protein response	BP	C1
protein catabolic process	GO:0030163	GO:0036503	0.0196835	0.993236	9	44	ERAD pathway	BP	C1
cytoskeleton organization	GO:0007010	GO:0040001	0.0460974	0.985489	6	31	establishment of mitotic spindle localization	BP	C1
anatomical structure development	GO:0048856	GO:0040016	0.0346806	0.998054	2	4	embryonic cleavage	BP	C1
anatomical structure development	GO:0048856	GO:0040024	0.0205483	0.993431	8	38	dauer larval development	BP	C1
intracellular protein transport	GO:0006886	GO:0042073	0.00679328	0.998264	8	32	intraciliary transport	BP	C1
immune system process	GO:0002376	GO:0042113	0.0461382	0.985579	6	29	B cell activation	BP	C1
immune system process	GO:0002376	GO:0042119	6.24e-06	0.999998	28	118	neutrophil activation	BP	C1
vesicle-mediated transport	GO:0016192	GO:0042147	0.0122909	0.996463	8	35	retrograde transport, endosome to Golgi	BP	C1
protein catabolic process	GO:0030163	GO:0042176	2.74e-08	1	36	142	regulation of protein catabolic process	BP	C1
protein catabolic process	GO:0030163	GO:0042177	0.0103272	0.996591	10	48	negative regulation of protein catabolic process	BP	C1
ribosome biogenesis	GO:0042254	GO:0042255	1.96e-05	0.999997	13	36	ribosome assembly	BP	C1
ribosome biogenesis	GO:0042254	GO:0042256	0.00371718	0.999899	3	4	mature ribosome assembly	BP	C1
ribosome biogenesis	GO:0042254	GO:0042273	1.63e-06	1	18	53	ribosomal large subunit biogenesis	BP	C1
ribosome biogenesis	GO:0042254	GO:0042274	8.1e-09	1	22	58	ribosomal small subunit biogenesis	BP	C1
carbohydrate derivative metabolic p...	GO:1901135	GO:0042278	0.0447361	0.984603	7	34	purine nucleoside metabolic process	BP	C1
intracellular protein transport	GO:0006886	GO:0042306	0.0376132	0.987539	7	34	regulation of protein import into nucleus	BP	C1
intracellular protein transport	GO:0006886	GO:0042308	0.014893	0.997935	4	11	negative regulation of protein import into nucleus	BP	C1
anatomical structure development	GO:0048856	GO:0042686	0.0101229	1	2	2	regulation of cardioblast cell fate specification	BP	C1
anatomical structure development	GO:0048856	GO:0042692	0.018467	0.991377	16	95	muscle cell differentiation	BP	C1
defense response to other organism	GO:0098542	GO:0042742	0.00700913	0.997415	13	65	defense response to bacterium	BP	C1
transcription, DNA-templated	GO:0006351	GO:0042795	0.00366842	0.998986	10	40	snRNA transcription by RNA polymerase II	BP	C1
transcription, DNA-templated	GO:0006351	GO:0042797	0.010147	1	2	2	tRNA transcription by RNA polymerase III	BP	C1
programmed cell death	GO:0012501	GO:0042981	2.05e-08	1	84	477	regulation of apoptotic process	BP	C1
programmed cell death	GO:0012501	GO:0043065	0.00284894	0.998556	30	183	positive regulation of apoptotic process	BP	C1
programmed cell death	GO:0012501	GO:0043066	2.09e-09	1	55	249	negative regulation of apoptotic process	BP	C1
programmed cell death	GO:0012501	GO:0043067	9.44e-10	1	85	457	regulation of programmed cell death	BP	C1
programmed cell death	GO:0012501	GO:0043068	0.00391769	0.997941	31	195	positive regulation of programmed cell death	BP	C1
programmed cell death	GO:0012501	GO:0043069	3.12e-09	1	55	253	negative regulation of programmed cell death	BP	C1
protein catabolic process	GO:0030163	GO:0043161	1.92e-05	0.999993	30	140	proteasome-mediated ubiquitin-dependent protein catabolic process	BP	C1
protein-containing complex assembly	GO:0065003	GO:0043248	0.0189807	0.997165	4	11	proteasome assembly	BP	C1
protein-containing complex assembly	GO:0065003	GO:0043254	0.000209009	0.999916	27	141	regulation of protein-containing complex assembly	BP	C1
programmed cell death	GO:0012501	GO:0043280	0.00953856	0.996904	10	46	positive regulation of cysteine-type endopeptidase activity involved in apoptotic process	BP	C1
programmed cell death	GO:0012501	GO:0043281	0.0142	0.994475	12	63	regulation of cysteine-type endopeptidase activity involved in apoptotic process	BP	C1
cell junction organization	GO:0034330	GO:0043297	0.0453374	0.990184	4	16	apical junction assembly	BP	C1
immune system process	GO:0002376	GO:0043299	1.31e-05	0.999996	27	116	leukocyte degranulation	BP	C1
immune system process	GO:0002376	GO:0043312	1.31e-05	0.999996	27	116	neutrophil degranulation	BP	C1
signaling	GO:0023052	GO:0043401	0.00307674	0.999425	7	22	steroid hormone mediated signaling pathway	BP	C1
signaling	GO:0023052	GO:0043516	0.0151671	0.997148	5	16	regulation of DNA damage response, signal transduction by p53 class mediator	BP	C1
programmed cell death	GO:0012501	GO:0043524	0.0352882	0.987407	8	40	negative regulation of neuron apoptotic process	BP	C1
cell motility	GO:0048870	GO:0043535	0.0285673	0.993483	5	18	regulation of blood vessel endothelial cell migration	BP	C1
cell motility	GO:0048870	GO:0043536	0.0345261	0.993454	4	13	positive regulation of blood vessel endothelial cell migration	BP	C1
transcription, DNA-templated	GO:0006351	GO:0043618	0.0382572	0.988577	6	29	regulation of transcription from RNA polymerase II promoter in response to stress	BP	C1
transcription, DNA-templated	GO:0006351	GO:0043620	0.0452468	0.985872	6	30	regulation of DNA-templated transcription in response to stress	BP	C1
protein modification process	GO:0036211	GO:0043666	3.32e-07	1	12	24	regulation of phosphoprotein phosphatase activity	BP	C1
protein modification process	GO:0036211	GO:0043687	8.58e-07	1	31	124	post-translational protein modification	BP	C1
protein modification process	GO:0036211	GO:0043981	0.0288167	0.996603	3	8	histone H4-K5 acetylation	BP	C1
protein modification process	GO:0036211	GO:0043982	0.0288167	0.996603	3	8	histone H4-K8 acetylation	BP	C1
protein modification process	GO:0036211	GO:0043984	0.029232	0.996534	3	8	histone H4-K16 acetylation	BP	C1
lipid metabolic process	GO:0006629	GO:0044242	0.0218677	0.990938	12	64	cellular lipid catabolic process	BP	C1
lipid metabolic process	GO:0006629	GO:0044255	0.000465837	0.999757	44	269	cellular lipid metabolic process	BP	C1
protein catabolic process	GO:0030163	GO:0044257	4.51e-08	1	49	230	cellular protein catabolic process	BP	C1
cilium organization	GO:0044782	GO:0044458	7.15e-08	1	11	18	motile cilium assembly	BP	C1
reproductive process	GO:0022414	GO:0044703	6.87e-08	1	91	571	multi-organism reproductive process	BP	C1
transmembrane transport	GO:0055085	GO:0044743	0.00080612	0.999825	10	34	protein transmembrane import into intracellular organelle	BP	C1
intracellular protein transport	GO:0006886	GO:0045039	0.0161669	0.998696	3	6	protein insertion into mitochondrial inner membrane	BP	C1
intracellular protein transport	GO:0006886	GO:0045047	7.85e-08	1	20	53	protein targeting to ER	BP	C1
vesicle-mediated transport	GO:0016192	GO:0045055	1.11e-05	0.999996	34	163	regulated exocytosis	BP	C1
cell junction organization	GO:0034330	GO:0045186	0.0244798	0.999189	2	3	zonula adherens assembly	BP	C1
anatomical structure development	GO:0048856	GO:0045196	0.028535	0.994818	4	14	establishment or maintenance of neuroblast polarity	BP	C1
immune system process	GO:0002376	GO:0045321	2.71e-06	0.999999	38	181	leukocyte activation	BP	C1
generation of precursor metabolites...	GO:0006091	GO:0045333	0.0188284	0.991466	15	84	cellular respiration	BP	C1
cell differentiation	GO:0030154	GO:0045595	8.06e-09	1	87	504	regulation of cell differentiation	BP	C1
cell differentiation	GO:0030154	GO:0045596	0.0133335	0.992811	25	169	negative regulation of cell differentiation	BP	C1
cell differentiation	GO:0030154	GO:0045597	0.000163866	0.999919	44	264	positive regulation of cell differentiation	BP	C1
cell differentiation	GO:0030154	GO:0045598	0.0334184	0.990527	6	25	regulation of fat cell differentiation	BP	C1
cell differentiation	GO:0030154	GO:0045600	0.00442942	0.999444	5	12	positive regulation of fat cell differentiation	BP	C1
anatomical structure development	GO:0048856	GO:0045637	3.82e-05	0.999993	13	38	regulation of myeloid cell differentiation	BP	C1
anatomical structure development	GO:0048856	GO:0045638	0.0469698	0.992974	3	9	negative regulation of myeloid cell differentiation	BP	C1
anatomical structure development	GO:0048856	GO:0045646	0.0247382	0.995873	4	12	regulation of erythrocyte differentiation	BP	C1
anatomical structure development	GO:0048856	GO:0045652	0.00371312	0.999553	5	12	regulation of megakaryocyte differentiation	BP	C1
anatomical structure development	GO:0048856	GO:0045664	0.00319194	0.998289	34	224	regulation of neuron differentiation	BP	C1
protein catabolic process	GO:0030163	GO:0045732	0.000165777	0.999946	20	87	positive regulation of protein catabolic process	BP	C1
protein modification process	GO:0036211	GO:0045737	0.0189361	0.997173	4	11	positive regulation of cyclin-dependent protein serine/threonine kinase activity	BP	C1
immune system process	GO:0002376	GO:0045824	0.0177478	0.99837	3	7	negative regulation of innate immune response	BP	C1
lipid metabolic process	GO:0006629	GO:0045834	0.0280259	0.990492	8	38	positive regulation of lipid metabolic process	BP	C1
protein modification process	GO:0036211	GO:0045859	0.00264612	0.998601	34	217	regulation of protein kinase activity	BP	C1
protein modification process	GO:0036211	GO:0045860	0.028839	0.984737	19	127	positive regulation of protein kinase activity	BP	C1
transcription, DNA-templated	GO:0006351	GO:0045892	7.43e-05	0.999962	54	332	negative regulation of transcription, DNA-templated	BP	C1
transcription, DNA-templated	GO:0006351	GO:0045893	1.82e-08	1	79	442	positive regulation of transcription, DNA-templated	BP	C1
lipid metabolic process	GO:0006629	GO:0045940	0.016167	0.998696	3	6	positive regulation of steroid metabolic process	BP	C1
transcription, DNA-templated	GO:0006351	GO:0045944	1.1e-05	0.999995	57	334	positive regulation of transcription by RNA polymerase II	BP	C1
nucleobase-containing small molecul...	GO:0055086	GO:0045981	0.0251265	0.997357	3	7	positive regulation of nucleotide metabolic process	BP	C1
carbohydrate derivative metabolic p...	GO:1901135	GO:0046039	0.00661774	0.999053	5	13	GTP metabolic process	BP	C1
carbohydrate derivative metabolic p...	GO:1901135	GO:0046128	0.0385681	0.987195	7	33	purine ribonucleoside metabolic process	BP	C1
lipid metabolic process	GO:0006629	GO:0046322	0.00996605	1	2	2	negative regulation of fatty acid oxidation	BP	C1
transmembrane transport	GO:0055085	GO:0046324	0.0285153	0.994914	4	13	regulation of glucose import	BP	C1
anatomical structure development	GO:0048856	GO:0046546	0.0288321	0.992025	6	27	development of primary male sexual characteristics	BP	C1
cytoskeleton organization	GO:0007010	GO:0046605	0.04646	0.985454	6	29	regulation of centrosome cycle	BP	C1
signaling	GO:0023052	GO:0046626	0.0447678	0.986058	6	30	regulation of insulin receptor signaling pathway	BP	C1
anatomical structure development	GO:0048856	GO:0046666	0.0346137	0.99806	2	4	retinal cell programmed cell death	BP	C1
nucleocytoplasmic transport	GO:0006913	GO:0046822	0.00621408	0.997981	11	51	regulation of nucleocytoplasmic transport	BP	C1
nucleocytoplasmic transport	GO:0006913	GO:0046823	0.0483363	0.989441	4	15	negative regulation of nucleocytoplasmic transport	BP	C1
nucleocytoplasmic transport	GO:0006913	GO:0046831	0.0173685	0.998319	3	8	regulation of RNA export from nucleus	BP	C1
nucleocytoplasmic transport	GO:0006913	GO:0046833	0.0482316	0.996249	2	5	positive regulation of RNA export from nucleus	BP	C1
signaling	GO:0023052	GO:0046883	0.0130831	0.995224	11	56	regulation of hormone secretion	BP	C1
signaling	GO:0023052	GO:0046887	0.0283013	0.990328	8	40	positive regulation of hormone secretion	BP	C1
lipid metabolic process	GO:0006629	GO:0046889	0.0375959	0.988975	6	26	positive regulation of lipid biosynthetic process	BP	C1
metal ion homeostasis	GO:0055065	GO:0046916	0.00268901	0.999295	10	38	cellular transition metal ion homeostasis	BP	C1
signaling	GO:0023052	GO:0048016	0.00377789	0.999897	3	4	inositol phosphate-mediated signaling	BP	C1
mRNA metabolic process	GO:0016071	GO:0048024	0.000144036	0.999963	15	54	regulation of mRNA splicing, via spliceosome	BP	C1
vesicle-mediated transport	GO:0016192	GO:0048193	2.32e-08	1	38	155	Golgi vesicle transport	BP	C1
vesicle-mediated transport	GO:0016192	GO:0048194	0.00399185	0.999091	8	28	Golgi vesicle budding	BP	C1
vesicle-mediated transport	GO:0016192	GO:0048199	0.000470346	0.999919	9	25	vesicle targeting, to, from or within Golgi	BP	C1
vesicle-mediated transport	GO:0016192	GO:0048207	0.00172575	0.99967	8	24	vesicle targeting, rough ER to cis-Golgi	BP	C1
protein-containing complex assembly	GO:0065003	GO:0048208	0.00172575	0.99967	8	24	COPII vesicle coating	BP	C1
reproductive process	GO:0022414	GO:0048232	1.86e-06	0.999999	44	229	male gamete generation	BP	C1
vesicle-mediated transport	GO:0016192	GO:0048259	0.0381716	0.988608	6	29	regulation of receptor-mediated endocytosis	BP	C1
vesicle-mediated transport	GO:0016192	GO:0048260	0.0401611	0.991641	4	16	positive regulation of receptor-mediated endocytosis	BP	C1
vesicle-mediated transport	GO:0016192	GO:0048280	0.00280036	0.999818	4	7	vesicle fusion with Golgi apparatus	BP	C1
anatomical structure development	GO:0048856	GO:0048468	8.6e-06	0.999995	108	768	cell development	BP	C1
anatomical structure development	GO:0048856	GO:0048477	0.0168074	0.989738	35	265	oogenesis	BP	C1
anatomical structure development	GO:0048856	GO:0048513	7.07e-11	1	163	1058	animal organ development	BP	C1
anatomical structure development	GO:0048856	GO:0048514	0.0129499	0.994809	13	68	blood vessel morphogenesis	BP	C1
cell differentiation	GO:0030154	GO:0048515	0.000121511	0.999966	17	69	spermatid differentiation	BP	C1
anatomical structure development	GO:0048856	GO:0048534	4.32e-05	0.999982	35	180	hematopoietic or lymphoid organ development	BP	C1
anatomical structure development	GO:0048856	GO:0048535	0.0283979	0.998978	2	3	lymph node development	BP	C1
anatomical structure development	GO:0048856	GO:0048562	0.0170604	0.991897	17	102	embryonic organ morphogenesis	BP	C1
anatomical structure development	GO:0048856	GO:0048565	0.0434947	0.977811	15	98	digestive tract development	BP	C1
anatomical structure development	GO:0048856	GO:0048568	0.026408	0.985218	23	158	embryonic organ development	BP	C1
anatomical structure development	GO:0048856	GO:0048598	0.0313751	0.979365	39	310	embryonic morphogenesis	BP	C1
reproductive process	GO:0022414	GO:0048609	1.43e-07	1	91	582	multicellular organismal reproductive process	BP	C1
anatomical structure development	GO:0048856	GO:0048646	0.0114284	0.992604	49	378	anatomical structure formation involved in morphogenesis	BP	C1
anatomical structure development	GO:0048856	GO:0048666	0.0496987	0.966106	39	320	neuron development	BP	C1
anatomical structure development	GO:0048856	GO:0048699	2.36e-06	0.999999	88	578	generation of neurons	BP	C1
anatomical structure development	GO:0048856	GO:0048729	0.000648937	0.999628	55	377	tissue morphogenesis	BP	C1
anatomical structure development	GO:0048856	GO:0048731	3.27e-17	1	225	1378	system development	BP	C1
anatomical structure development	GO:0048856	GO:0048732	0.0176485	0.989995	27	185	gland development	BP	C1
anatomical structure development	GO:0048856	GO:0048738	0.00187862	0.999536	10	36	cardiac muscle tissue development	BP	C1
anatomical structure development	GO:0048856	GO:0048793	0.0332528	0.992014	5	19	pronephros development	BP	C1
mRNA metabolic process	GO:0016071	GO:0050684	7e-06	0.999998	20	71	regulation of mRNA processing	BP	C1
mRNA metabolic process	GO:0016071	GO:0050686	0.0491311	0.98921	4	15	negative regulation of mRNA processing	BP	C1
anatomical structure development	GO:0048856	GO:0050767	0.0091702	0.994482	39	285	regulation of neurogenesis	BP	C1
immune system process	GO:0002376	GO:0050777	0.0233092	0.994965	5	18	negative regulation of immune response	BP	C1
signaling	GO:0023052	GO:0050848	0.0323926	0.992276	5	19	regulation of calcium-mediated signaling	BP	C1
nervous system process	GO:0050877	GO:0050890	0.0208251	0.989614	18	114	cognition	BP	C1
nervous system process	GO:0050877	GO:0050916	0.0281612	0.998992	2	3	sensory perception of sweet taste	BP	C1
nervous system process	GO:0050877	GO:0050953	0.0341169	0.990281	6	25	sensory perception of light stimulus	BP	C1
nervous system process	GO:0050877	GO:0050954	0.028463	0.989436	9	50	sensory perception of mechanical stimulus	BP	C1
transcription, DNA-templated	GO:0006351	GO:0051090	0.00700892	0.997001	17	93	regulation of DNA-binding transcription factor activity	BP	C1
DNA repair	GO:0006281	GO:0051103	0.00649792	0.999685	3	5	DNA ligation involved in DNA repair	BP	C1
anatomical structure development	GO:0048856	GO:0051146	0.011457	0.995118	15	83	striated muscle cell differentiation	BP	C1
anatomical structure development	GO:0048856	GO:0051153	0.0136247	0.996441	7	28	regulation of striated muscle cell differentiation	BP	C1
anatomical structure development	GO:0048856	GO:0051155	0.0249036	0.995837	4	12	positive regulation of striated muscle cell differentiation	BP	C1
nucleocytoplasmic transport	GO:0006913	GO:0051168	0.00107136	0.99964	16	73	nuclear export	BP	C1
nucleocytoplasmic transport	GO:0006913	GO:0051170	0.0160159	0.993965	11	57	import into nucleus	BP	C1
protein-containing complex assembly	GO:0065003	GO:0051259	0.0025153	0.998849	24	139	protein complex oligomerization	BP	C1
chromosome segregation	GO:0007059	GO:0051310	0.00100711	0.999822	8	25	metaphase plate congression	BP	C1
protein modification process	GO:0036211	GO:0051438	0.00637053	0.998416	8	29	regulation of ubiquitin-protein transferase activity	BP	C1
cytoskeleton organization	GO:0007010	GO:0051493	0.000388603	0.999837	27	149	regulation of cytoskeleton organization	BP	C1
cytoskeleton organization	GO:0007010	GO:0051495	0.00785512	0.997199	12	59	positive regulation of cytoskeleton organization	BP	C1
protein catabolic process	GO:0030163	GO:0051603	9.53e-08	1	47	222	proteolysis involved in cellular protein catabolic process	BP	C1
anatomical structure development	GO:0048856	GO:0051892	0.0101229	1	2	2	negative regulation of cardioblast differentiation	BP	C1
anatomical structure development	GO:0048856	GO:0051960	0.0122357	0.992207	45	346	regulation of nervous system development	BP	C1
anatomical structure development	GO:0048856	GO:0055007	0.000190624	0.999972	9	23	cardiac muscle cell differentiation	BP	C1
anatomical structure development	GO:0048856	GO:0055057	0.0176356	0.995075	7	31	neuroblast division	BP	C1
anatomical structure development	GO:0048856	GO:0055059	0.0211041	0.994631	6	25	asymmetric neuroblast division	BP	C1
metal ion homeostasis	GO:0055065	GO:0055070	0.0129854	0.998335	4	10	copper ion homeostasis	BP	C1
metal ion homeostasis	GO:0055065	GO:0055072	0.00955322	0.997406	8	32	iron ion homeostasis	BP	C1
metal ion homeostasis	GO:0055065	GO:0055076	0.0107646	0.996209	11	52	transition metal ion homeostasis	BP	C1
anatomical structure development	GO:0048856	GO:0055123	0.0131377	0.993792	18	108	digestive system development	BP	C1
protein modification process	GO:0036211	GO:0060049	0.0329421	0.993848	4	13	regulation of protein glycosylation	BP	C1
protein modification process	GO:0036211	GO:0060050	0.0085395	0.999081	4	9	positive regulation of protein glycosylation	BP	C1
signaling	GO:0023052	GO:0060069	0.010145	1	2	2	Wnt signaling pathway, regulating spindle positioning	BP	C1
cytoskeleton organization	GO:0007010	GO:0060236	0.00894655	0.998529	5	16	regulation of mitotic spindle organization	BP	C1
cilium organization	GO:0044782	GO:0060271	2.57e-16	1	52	165	cilium assembly	BP	C1
anatomical structure development	GO:0048856	GO:0060284	0.00116516	0.99934	48	330	regulation of cell development	BP	C1
cell motility	GO:0048870	GO:0060285	6.35e-06	1	8	14	cilium-dependent cell motility	BP	C1
anatomical structure development	GO:0048856	GO:0060287	9.58e-07	1	6	6	epithelial cilium movement involved in determination of left/right asymmetry	BP	C1
cell motility	GO:0048870	GO:0060294	3.81e-05	0.999998	6	9	cilium movement involved in cell motility	BP	C1
anatomical structure development	GO:0048856	GO:0060297	0.0100696	1	2	2	regulation of sarcomere organization	BP	C1
anatomical structure development	GO:0048856	GO:0060298	0.0100696	1	2	2	positive regulation of sarcomere organization	BP	C1
anatomical structure development	GO:0048856	GO:0060322	0.0442371	0.971859	30	235	head development	BP	C1
anatomical structure development	GO:0048856	GO:0060429	0.00128134	0.999182	73	553	epithelium development	BP	C1
anatomical structure development	GO:0048856	GO:0060446	0.0319258	0.992417	5	19	branching involved in open tracheal system development	BP	C1
anatomical structure development	GO:0048856	GO:0060537	0.00909613	0.996246	15	78	muscle tissue development	BP	C1
anatomical structure development	GO:0048856	GO:0060541	0.00721447	0.996576	21	126	respiratory system development	BP	C1
anatomical structure development	GO:0048856	GO:0060562	0.000666265	0.999653	41	263	epithelial tube morphogenesis	BP	C1
metal ion homeostasis	GO:0055065	GO:0060586	0.00372315	0.999899	3	4	multicellular organismal iron ion homeostasis	BP	C1
vesicle-mediated transport	GO:0016192	GO:0060627	0.00754497	0.996024	27	177	regulation of vesicle-mediated transport	BP	C1
microtubule-based movement	GO:0007018	GO:0060632	6.02e-05	0.999994	8	17	regulation of microtubule-based movement	BP	C1
signaling	GO:0023052	GO:0060828	0.0265622	0.987708	14	87	regulation of canonical Wnt signaling pathway	BP	C1
cell differentiation	GO:0030154	GO:0060850	0.00279108	0.999818	4	7	regulation of transcription involved in cell fate commitment	BP	C1
anatomical structure development	GO:0048856	GO:0060972	0.00224841	0.999683	6	16	left/right pattern formation	BP	C1
anatomical structure development	GO:0048856	GO:0061008	0.0215976	0.991459	11	59	hepaticobiliary system development	BP	C1
membrane organization	GO:0061024	GO:0061025	2.26e-06	0.999999	22	76	membrane fusion	BP	C1
protein catabolic process	GO:0030163	GO:0061136	3.27e-07	1	24	81	regulation of proteasomal protein catabolic process	BP	C1
signaling	GO:0023052	GO:0061355	0.00102138	1	3	3	Wnt protein secretion	BP	C1
anatomical structure development	GO:0048856	GO:0061371	0.000117895	0.999974	13	42	determination of heart left/right asymmetry	BP	C1
transcription, DNA-templated	GO:0006351	GO:0061418	0.0379689	0.995002	3	8	regulation of transcription from RNA polymerase II promoter in response to hypoxia	BP	C1
cytokinesis	GO:0000910	GO:0061640	0.0140634	0.994529	12	64	cytoskeleton-dependent cytokinesis	BP	C1
mitochondrion organization	GO:0007005	GO:0061726	0.0147677	0.996641	6	21	mitochondrion disassembly	BP	C1
vesicle-mediated transport	GO:0016192	GO:0061763	0.010147	1	2	2	multivesicular body-lysosome fusion	BP	C1
intracellular protein transport	GO:0006886	GO:0065002	3.57e-06	0.999999	15	42	intracellular protein transmembrane transport	BP	C1
protein-containing complex assembly	GO:0065003	GO:0070070	0.0101248	1	2	2	proton-transporting V-type ATPase complex assembly	BP	C1
protein-containing complex assembly	GO:0065003	GO:0070072	0.00872479	0.999528	3	5	vacuolar proton-transporting V-type ATPase complex assembly	BP	C1
mitochondrial gene expression	GO:0140053	GO:0070125	2.12e-06	1	14	34	mitochondrial translational elongation	BP	C1
mitochondrial gene expression	GO:0140053	GO:0070126	8.71e-07	1	14	32	mitochondrial translational termination	BP	C1
mitochondrial gene expression	GO:0140053	GO:0070129	0.00163222	0.999854	5	10	regulation of mitochondrial translation	BP	C1
mitochondrial gene expression	GO:0140053	GO:0070131	5.36e-05	0.999999	5	6	positive regulation of mitochondrial translation	BP	C1
programmed cell death	GO:0012501	GO:0070230	0.010147	1	2	2	positive regulation of lymphocyte apoptotic process	BP	C1
protein-containing complex assembly	GO:0065003	GO:0070286	3.58e-09	1	14	25	axonemal dynein complex assembly	BP	C1
signaling	GO:0023052	GO:0070304	0.0111983	0.996265	10	47	positive regulation of stress-activated protein kinase signaling cascade	BP	C1
cytoskeleton organization	GO:0007010	GO:0070507	0.0067934	0.997495	13	68	regulation of microtubule cytoskeleton organization	BP	C1
protein maturation	GO:0051604	GO:0070613	0.000307246	0.999967	7	15	regulation of protein processing	BP	C1
protein modification process	GO:0036211	GO:0070646	1.18e-07	1	30	113	protein modification by small protein removal	BP	C1
protein modification process	GO:0036211	GO:0070647	1.7e-12	1	75	337	protein modification by small protein conjugation or removal	BP	C1
intracellular protein transport	GO:0006886	GO:0070863	0.0260754	0.997217	3	7	positive regulation of protein exit from endoplasmic reticulum	BP	C1
signaling	GO:0023052	GO:0070884	0.0323485	0.996007	3	8	regulation of calcineurin-NFAT signaling cascade	BP	C1
anatomical structure development	GO:0048856	GO:0070986	0.00188977	0.999814	5	11	left/right axis specification	BP	C1
mRNA metabolic process	GO:0016071	GO:0071030	0.0486238	0.996702	2	4	nuclear mRNA surveillance of spliceosomal pre-mRNA splicing	BP	C1
mRNA metabolic process	GO:0016071	GO:0071048	0.0253784	0.999142	2	3	nuclear retention of unspliced pre-mRNA at the site of transcription	BP	C1
intracellular protein transport	GO:0006886	GO:0071426	0.0431125	0.981714	10	58	ribonucleoprotein complex export from nucleus	BP	C1
intracellular protein transport	GO:0006886	GO:0071428	0.0222461	0.99777	3	7	rRNA-containing ribonucleoprotein complex export from nucleus	BP	C1
protein modification process	GO:0036211	GO:0071569	0.00873567	0.999527	3	5	protein ufmylation	BP	C1
anatomical structure development	GO:0048856	GO:0071707	0.010147	1	2	2	immunoglobulin heavy chain V-D-J recombination	BP	C1
transmembrane transport	GO:0055085	GO:0071806	3.8e-06	0.999999	16	47	protein transmembrane transport	BP	C1
protein modification process	GO:0036211	GO:0071902	0.0495649	0.974908	14	92	positive regulation of protein serine/threonine kinase activity	BP	C1
anatomical structure development	GO:0048856	GO:0071907	9.6e-07	1	6	6	determination of digestive tract left/right asymmetry	BP	C1
anatomical structure development	GO:0048856	GO:0071910	9.48e-05	1	4	4	determination of liver left/right asymmetry	BP	C1
vesicle-mediated transport	GO:0016192	GO:0071985	0.0046801	0.999215	6	17	multivesicular body sorting pathway	BP	C1
anatomical structure development	GO:0048856	GO:0072359	7.83e-07	1	48	243	circulatory system development	BP	C1
cytoskeleton organization	GO:0007010	GO:0072393	0.0378407	0.997771	2	4	microtubule anchoring at microtubule organizing center	BP	C1
anatomical structure development	GO:0048856	GO:0090049	0.0258014	0.997258	3	7	regulation of cell migration involved in sprouting angiogenesis	BP	C1
ribosome biogenesis	GO:0042254	GO:0090069	0.0245677	0.99582	4	13	regulation of ribosome biogenesis	BP	C1
ribosome biogenesis	GO:0042254	GO:0090070	0.00480347	0.999564	4	9	positive regulation of ribosome biogenesis	BP	C1
vesicle-mediated transport	GO:0016192	GO:0090114	0.00241104	0.999503	8	26	COPII-coated vesicle budding	BP	C1
cytoskeleton organization	GO:0007010	GO:0090169	0.0156397	0.997799	4	11	regulation of spindle assembly	BP	C1
membrane organization	GO:0061024	GO:0090174	0.000145396	0.999963	15	54	organelle membrane fusion	BP	C1
cytoskeleton organization	GO:0007010	GO:0090224	0.00560866	0.998979	6	20	regulation of spindle organization	BP	C1
intracellular protein transport	GO:0006886	GO:0090316	0.00354853	0.998943	11	47	positive regulation of intracellular protein transport	BP	C1
intracellular protein transport	GO:0006886	GO:0090317	0.0448018	0.988121	5	21	negative regulation of intracellular protein transport	BP	C1
aging	GO:0007568	GO:0090342	0.00274342	0.999706	5	11	regulation of cell aging	BP	C1
inflammatory response	GO:0006954	GO:0090594	0.00957578	1	2	2	inflammatory response to wounding	BP	C1
signaling	GO:0023052	GO:0097190	0.000168652	0.999947	19	81	apoptotic signaling pathway	BP	C1
signaling	GO:0023052	GO:0097191	0.000894292	0.999874	7	18	extrinsic apoptotic signaling pathway	BP	C1
anatomical structure development	GO:0048856	GO:0097421	0.00595723	0.999721	3	5	liver regeneration	BP	C1
protein maturation	GO:0051604	GO:0097428	0.00377789	0.999897	3	4	protein maturation by iron-sulfur cluster transfer	BP	C1
signaling	GO:0023052	GO:0097720	0.0283979	0.998978	2	3	calcineurin-mediated signaling	BP	C1
reproductive process	GO:0022414	GO:0097722	1.93e-08	1	17	40	sperm motility	BP	C1
transcription, DNA-templated	GO:0006351	GO:0098781	0.00192016	0.999438	12	51	ncRNA transcription	BP	C1
chromosome segregation	GO:0007059	GO:0098813	0.038157	0.979486	18	126	nuclear chromosome segregation	BP	C1
microtubule-based movement	GO:0007018	GO:0099111	0.00972522	0.996074	14	78	microtubule-based transport	BP	C1
tRNA metabolic process	GO:0006399	GO:0099116	0.0387965	0.994848	3	8	tRNA 5'-end processing	BP	C1
signaling	GO:0023052	GO:0106056	0.0323485	0.996007	3	8	regulation of calcineurin-mediated signaling	BP	C1
cytoskeleton organization	GO:0007010	GO:0110020	0.0217351	0.995342	5	19	regulation of actomyosin structure organization	BP	C1
cytoskeleton organization	GO:0007010	GO:0110053	0.00384467	0.998692	13	61	regulation of actin filament organization	BP	C1
mitotic cell cycle	GO:0000278	GO:0140014	0.00113419	0.999584	18	92	mitotic nuclear division	BP	C1
signaling	GO:0023052	GO:0198738	0.0140116	0.994311	13	70	cell-cell signaling by wnt	BP	C1
nucleobase-containing small molecul...	GO:0055086	GO:1900544	0.0251265	0.997357	3	7	positive regulation of purine nucleotide metabolic process	BP	C1
signaling	GO:0023052	GO:1900744	0.0148905	0.998722	3	7	regulation of p38MAPK cascade	BP	C1
signaling	GO:0023052	GO:1900745	0.0117662	0.99916	3	6	positive regulation of p38MAPK cascade	BP	C1
transmembrane transport	GO:0055085	GO:1901020	0.0283979	0.998978	2	3	negative regulation of calcium ion transmembrane transporter activity	BP	C1
carbohydrate derivative metabolic p...	GO:1901135	GO:1901068	0.0480706	0.987	5	21	guanosine-containing compound metabolic process	BP	C1
autophagy	GO:0006914	GO:1901096	0.028256	0.998986	2	3	regulation of autophagosome maturation	BP	C1
autophagy	GO:0006914	GO:1901098	0.010147	1	2	2	positive regulation of autophagosome maturation	BP	C1
carbohydrate derivative metabolic p...	GO:1901135	GO:1901137	0.0114243	0.992985	40	282	carbohydrate derivative biosynthetic process	BP	C1
reproductive process	GO:0022414	GO:1901317	0.0283979	0.998978	2	3	regulation of flagellated sperm motility	BP	C1
protein modification process	GO:0036211	GO:1901407	0.0160874	0.998705	3	6	regulation of phosphorylation of RNA polymerase II C-terminal domain	BP	C1
protein modification process	GO:0036211	GO:1901409	0.0160874	0.998705	3	6	positive regulation of phosphorylation of RNA polymerase II C-terminal domain	BP	C1
anatomical structure development	GO:0048856	GO:1901532	0.0161386	0.996916	5	16	regulation of hematopoietic progenitor cell differentiation	BP	C1
cellular amino acid metabolic proce...	GO:0006520	GO:1901605	0.0201984	0.990473	16	94	alpha-amino acid metabolic process	BP	C1
carbohydrate derivative metabolic p...	GO:1901135	GO:1901657	0.0220016	0.990874	12	64	glycosyl compound metabolic process	BP	C1
cytoskeleton organization	GO:0007010	GO:1901673	0.0105466	0.99873	4	10	regulation of mitotic spindle assembly	BP	C1
signaling	GO:0023052	GO:1901796	2.32e-05	0.999995	16	52	regulation of signal transduction by p53 class mediator	BP	C1
signaling	GO:0023052	GO:1901798	0.0221337	0.996434	4	12	positive regulation of signal transduction by p53 class mediator	BP	C1
protein catabolic process	GO:0030163	GO:1901799	0.0239312	0.993732	6	25	negative regulation of proteasomal protein catabolic process	BP	C1
protein catabolic process	GO:0030163	GO:1901800	0.00350245	0.998892	12	52	positive regulation of proteasomal protein catabolic process	BP	C1
protein modification process	GO:0036211	GO:1901983	0.0400823	0.986535	7	34	regulation of protein acetylation	BP	C1
mitotic cell cycle	GO:0000278	GO:1901990	0.0375905	0.979089	20	142	regulation of mitotic cell cycle phase transition	BP	C1
cilium organization	GO:0044782	GO:1902017	0.0273853	0.991554	7	33	regulation of cilium assembly	BP	C1
anatomical structure development	GO:0048856	GO:1902105	0.0291337	0.990013	8	39	regulation of leukocyte differentiation	BP	C1
chromatin organization	GO:0006325	GO:1902275	0.00271396	0.999025	15	76	regulation of chromatin organization	BP	C1
signaling	GO:0023052	GO:1902531	2.08e-05	0.999989	69	443	regulation of intracellular signal transduction	BP	C1
signaling	GO:0023052	GO:1902532	0.00273674	0.998615	30	187	negative regulation of intracellular signal transduction	BP	C1
signaling	GO:0023052	GO:1902533	0.0245271	0.985077	31	229	positive regulation of intracellular signal transduction	BP	C1
immune system process	GO:0002376	GO:1902622	0.0283979	0.998978	2	3	regulation of neutrophil migration	BP	C1
cytoskeleton organization	GO:0007010	GO:1902850	0.0217165	0.990569	13	78	microtubule cytoskeleton organization involved in mitosis	BP	C1
carbohydrate derivative metabolic p...	GO:1901135	GO:1903018	0.0122634	0.997854	5	15	regulation of glycoprotein metabolic process	BP	C1
carbohydrate derivative metabolic p...	GO:1901135	GO:1903020	0.0131091	0.998314	4	10	positive regulation of glycoprotein metabolic process	BP	C1
mitotic cell cycle	GO:0000278	GO:1903047	0.000423932	0.999775	46	300	mitotic cell cycle process	BP	C1
protein catabolic process	GO:0030163	GO:1903050	1.18e-07	1	27	94	regulation of proteolysis involved in cellular protein catabolic process	BP	C1
protein catabolic process	GO:0030163	GO:1903051	0.0124115	0.996422	8	35	negative regulation of proteolysis involved in cellular protein catabolic process	BP	C1
protein catabolic process	GO:0030163	GO:1903052	0.00256194	0.999176	13	57	positive regulation of proteolysis involved in cellular protein catabolic process	BP	C1
mRNA metabolic process	GO:0016071	GO:1903311	3.94e-05	0.999987	24	106	regulation of mRNA metabolic process	BP	C1
mRNA metabolic process	GO:0016071	GO:1903312	0.0407424	0.989479	5	21	negative regulation of mRNA metabolic process	BP	C1
protein maturation	GO:0051604	GO:1903317	0.000500785	0.999939	7	16	regulation of protein maturation	BP	C1
protein maturation	GO:0051604	GO:1903318	0.016167	0.998696	3	6	negative regulation of protein maturation	BP	C1
protein folding	GO:0006457	GO:1903333	0.010147	1	2	2	negative regulation of protein folding	BP	C1
cell motility	GO:0048870	GO:1903354	0.01595	0.99872	3	6	regulation of distal tip cell migration	BP	C1
cell motility	GO:0048870	GO:1903356	0.00859106	0.999538	3	5	positive regulation of distal tip cell migration	BP	C1
protein catabolic process	GO:0030163	GO:1903362	1.51e-07	1	29	107	regulation of cellular protein catabolic process	BP	C1
protein catabolic process	GO:0030163	GO:1903363	0.00904432	0.997304	9	40	negative regulation of cellular protein catabolic process	BP	C1
protein catabolic process	GO:0030163	GO:1903364	0.00261413	0.999112	14	64	positive regulation of cellular protein catabolic process	BP	C1
anatomical structure development	GO:0048856	GO:1903670	0.00656374	0.999063	5	13	regulation of sprouting angiogenesis	BP	C1
anatomical structure development	GO:0048856	GO:1903672	0.0383221	0.994937	3	8	positive regulation of sprouting angiogenesis	BP	C1
anatomical structure development	GO:0048856	GO:1903706	6.82e-05	0.999979	20	81	regulation of hemopoiesis	BP	C1
anatomical structure development	GO:0048856	GO:1903708	0.000773216	0.999834	10	33	positive regulation of hemopoiesis	BP	C1
anatomical structure development	GO:0048856	GO:1903929	0.0253789	0.999142	2	3	primary palate development	BP	C1
signaling	GO:0023052	GO:1903939	0.0298056	0.998462	2	4	regulation of TORC2 signaling	BP	C1
protein modification process	GO:0036211	GO:1904031	0.0261866	0.995552	4	12	positive regulation of cyclin-dependent protein kinase activity	BP	C1
transmembrane transport	GO:0055085	GO:1904062	0.0315369	0.988164	9	46	regulation of cation transmembrane transport	BP	C1
transmembrane transport	GO:0055085	GO:1904064	0.00335987	0.999361	7	22	positive regulation of cation transmembrane transport	BP	C1
transmembrane transport	GO:0055085	GO:1904427	0.0238461	0.996067	4	12	positive regulation of calcium ion transmembrane transport	BP	C1
telomere organization	GO:0032200	GO:1904431	0.0283979	0.998978	2	3	positive regulation of t-circle formation	BP	C1
protein modification process	GO:0036211	GO:1904666	0.00231333	0.999679	6	15	regulation of ubiquitin protein ligase activity	BP	C1
protein modification process	GO:0036211	GO:1904667	0.0261887	0.9972	3	7	negative regulation of ubiquitin protein ligase activity	BP	C1
protein modification process	GO:0036211	GO:1904668	0.0385612	0.994892	3	8	positive regulation of ubiquitin protein ligase activity	BP	C1
autophagy	GO:0006914	GO:1905037	0.00869228	0.997679	8	32	autophagosome organization	BP	C1
anatomical structure development	GO:0048856	GO:1905207	0.00182286	0.999759	6	15	regulation of cardiocyte differentiation	BP	C1
anatomical structure development	GO:0048856	GO:1905208	0.0213524	0.997893	3	7	negative regulation of cardiocyte differentiation	BP	C1
cilium organization	GO:0044782	GO:1905503	0.010147	1	2	2	regulation of motile cilium assembly	BP	C1
cilium organization	GO:0044782	GO:1905505	0.010147	1	2	2	positive regulation of motile cilium assembly	BP	C1
protein-containing complex assembly	GO:0065003	GO:1905535	0.0229873	1	1	1	regulation of eukaryotic translation initiation factor 4F complex assembly	BP	C1
protein-containing complex assembly	GO:0065003	GO:1905537	0.0229873	1	1	1	positive regulation of eukaryotic translation initiation factor 4F complex assembly	BP	C1
gene silencing by RNA	GO:0031047	GO:1905616	0.0229873	1	1	1	regulation of miRNA mediated inhibition of translation	BP	C1
gene silencing by RNA	GO:0031047	GO:1905618	0.0229873	1	1	1	positive regulation of miRNA mediated inhibition of translation	BP	C1
reproductive process	GO:0022414	GO:1905936	0.0101457	1	2	2	regulation of germ cell proliferation	BP	C1
transmembrane transport	GO:0055085	GO:1990542	0.000900536	0.999733	14	56	mitochondrial transmembrane transport	BP	C1
protein modification process	GO:0036211	GO:1990564	0.00377788	0.999897	3	4	protein polyufmylation	BP	C1
protein modification process	GO:0036211	GO:1990592	0.00377788	0.999897	3	4	protein K69-linked ufmylation	BP	C1
carbohydrate derivative metabolic p...	GO:1901135	GO:1990966	0.0236289	0.999232	2	3	ATP generation from poly-ADP-D-ribose	BP	C1
anatomical structure development	GO:0048856	GO:2000026	4.67e-07	1	97	637	regulation of multicellular organismal development	BP	C1
anatomical structure development	GO:0048856	GO:2000027	0.0241468	0.989017	14	81	regulation of animal organ morphogenesis	BP	C1
anatomical structure development	GO:0048856	GO:2000043	0.00101915	1	3	3	regulation of cardiac cell fate specification	BP	C1
anatomical structure development	GO:0048856	GO:2000044	0.0101229	1	2	2	negative regulation of cardiac cell fate specification	BP	C1
protein catabolic process	GO:0030163	GO:2000058	6.99e-05	0.999981	18	69	regulation of ubiquitin-dependent protein catabolic process	BP	C1
protein catabolic process	GO:0030163	GO:2000059	0.024923	0.99341	6	25	negative regulation of ubiquitin-dependent protein catabolic process	BP	C1
protein catabolic process	GO:0030163	GO:2000060	0.00208023	0.99943	11	43	positive regulation of ubiquitin-dependent protein catabolic process	BP	C1
programmed cell death	GO:0012501	GO:2000106	0.0255821	0.99729	3	7	regulation of leukocyte apoptotic process	BP	C1
programmed cell death	GO:0012501	GO:2000108	0.0283314	0.998982	2	3	positive regulation of leukocyte apoptotic process	BP	C1
anatomical structure development	GO:0048856	GO:2000136	0.047138	0.992939	3	9	regulation of cell proliferation involved in heart morphogenesis	BP	C1
anatomical structure development	GO:0048856	GO:2000138	0.0420656	0.997371	2	4	positive regulation of cell proliferation involved in heart morphogenesis	BP	C1
transcription, DNA-templated	GO:0006351	GO:2000142	0.0301553	0.992948	5	19	regulation of DNA-templated transcription, initiation	BP	C1
ribosome biogenesis	GO:0042254	GO:2000232	0.0429182	0.993812	3	9	regulation of rRNA processing	BP	C1
ribosome biogenesis	GO:0042254	GO:2000234	0.0190896	0.998197	3	7	positive regulation of rRNA processing	BP	C1
reproductive process	GO:0022414	GO:2000254	0.0101457	1	2	2	regulation of male germ cell proliferation	BP	C1
vesicle-mediated transport	GO:0016192	GO:2000641	0.0426701	0.993862	3	9	regulation of early endosome to late endosome transport	BP	C1
vesicle-mediated transport	GO:0016192	GO:2000643	0.0260473	0.997221	3	7	positive regulation of early endosome to late endosome transport	BP	C1
cell differentiation	GO:0030154	GO:2000736	0.0250629	0.992471	7	31	regulation of stem cell differentiation	BP	C1
cell differentiation	GO:0030154	GO:2000737	0.0450534	0.993374	3	9	negative regulation of stem cell differentiation	BP	C1
aging	GO:0007568	GO:2000772	0.00833745	0.999557	3	5	regulation of cellular senescence	BP	C1
autophagy	GO:0006914	GO:2000785	0.0121533	0.997354	6	21	regulation of autophagosome assembly	BP	C1
signaling	GO:0023052	GO:2000843	0.0421914	1	1	1	regulation of testosterone secretion	BP	C1
signaling	GO:0023052	GO:2000845	0.0421914	1	1	1	positive regulation of testosterone secretion	BP	C1
signaling	GO:0023052	GO:2001233	0.033792	0.98214	18	119	regulation of apoptotic signaling pathway	BP	C1
protein modification process	GO:0036211	GO:2001253	0.00977667	1	2	2	regulation of histone H3-K36 trimethylation	BP	C1
RNA binding	GO:0003723	GO:0000049	0.0108387	0.997328	7	26	tRNA binding	MF	C1
catalytic activity	GO:0003824	GO:0000224	0.0268937	0.999061	2	3	peptide-N4-(N-acetyl-beta-glucosaminyl)asparagine amidase activity	MF	C1
molecular function regulator	GO:0098772	GO:0001691	0.010147	1	2	2	pseudophosphatase activity	MF	C1
catalytic activity	GO:0003824	GO:0001727	0.0283455	0.998981	2	3	lipid kinase activity	MF	C1
DNA binding	GO:0003677	GO:0003680	0.000444159	0.999976	5	8	minor groove of adenine-thymine-rich DNA binding	MF	C1
molecular function regulator	GO:0098772	GO:0003700	0.00269841	0.998467	42	278	DNA-binding transcription factor activity	MF	C1
molecular function regulator	GO:0098772	GO:0003712	1.74e-05	0.999993	32	151	transcription coregulator activity	MF	C1
molecular function regulator	GO:0098772	GO:0003713	8.26e-05	0.999973	22	95	transcription coactivator activity	MF	C1
molecular function regulator	GO:0098772	GO:0003714	0.0327346	0.986853	10	53	transcription corepressor activity	MF	C1
RNA binding	GO:0003723	GO:0003729	3.04e-07	1	32	127	mRNA binding	MF	C1
structural molecule activity	GO:0005198	GO:0003735	4.48e-10	1	33	101	structural constituent of ribosome	MF	C1
RNA binding	GO:0003723	GO:0003743	0.00187197	0.999536	10	37	translation initiation factor activity	MF	C1
RNA binding	GO:0003723	GO:0003746	0.00207601	0.999792	5	11	translation elongation factor activity	MF	C1
RNA binding	GO:0003723	GO:0003747	0.0283979	0.998978	2	3	translation release factor activity	MF	C1
cytoskeletal protein binding	GO:0008092	GO:0003785	0.00873186	0.999528	3	5	actin monomer binding	MF	C1
catalytic activity	GO:0003824	GO:0003899	0.0439302	0.988336	5	22	DNA-directed 5'-3' RNA polymerase activity	MF	C1
catalytic activity	GO:0003824	GO:0003924	2.53e-05	0.999992	24	99	GTPase activity	MF	C1
catalytic activity	GO:0003824	GO:0003954	0.00887985	0.998236	6	19	NADH dehydrogenase activity	MF	C1
catalytic activity	GO:0003824	GO:0003995	0.00834811	0.998701	5	14	acyl-CoA dehydrogenase activity	MF	C1
catalytic activity	GO:0003824	GO:0004029	0.00758456	0.999611	3	5	aldehyde dehydrogenase (NAD+) activity	MF	C1
catalytic activity	GO:0003824	GO:0004127	0.0276437	0.99902	2	3	cytidylate kinase activity	MF	C1
catalytic activity	GO:0003824	GO:0004176	0.0433327	0.997246	2	4	ATP-dependent peptidase activity	MF	C1
catalytic activity	GO:0003824	GO:0004364	0.0388143	0.994845	3	8	glutathione transferase activity	MF	C1
catalytic activity	GO:0003824	GO:0004430	0.0283979	0.998978	2	3	1-phosphatidylinositol 4-kinase activity	MF	C1
catalytic activity	GO:0003824	GO:0004540	0.015623	0.994126	11	58	ribonuclease activity	MF	C1
catalytic activity	GO:0003824	GO:0004550	0.0466754	0.993036	3	9	nucleoside diphosphate kinase activity	MF	C1
catalytic activity	GO:0003824	GO:0004674	0.0483217	0.971121	23	172	protein serine/threonine kinase activity	MF	C1
catalytic activity	GO:0003824	GO:0004842	0.0143505	0.992113	26	174	ubiquitin-protein transferase activity	MF	C1
catalytic activity	GO:0003824	GO:0004843	0.0223658	0.993388	7	33	thiol-dependent ubiquitin-specific protease activity	MF	C1
molecular function regulator	GO:0098772	GO:0004857	8.4e-09	1	24	68	enzyme inhibitor activity	MF	C1
molecular function regulator	GO:0098772	GO:0004864	0.00120955	0.999948	4	6	protein phosphatase inhibitor activity	MF	C1
molecular function regulator	GO:0098772	GO:0004866	0.0373071	0.992619	4	14	endopeptidase inhibitor activity	MF	C1
molecular function regulator	GO:0098772	GO:0005095	0.0367174	0.997548	2	5	GTPase inhibitor activity	MF	C1
molecular function regulator	GO:0098772	GO:0005096	0.0438331	0.980365	11	70	GTPase activator activity	MF	C1
transporter activity	GO:0005215	GO:0005381	0.0100578	1	2	2	iron ion transmembrane transporter activity	MF	C1
molecular adaptor activity	GO:0060090	GO:0005484	2.61e-06	1	11	22	SNAP receptor activity	MF	C1
cytoskeletal protein binding	GO:0008092	GO:0008017	8.44e-06	0.999998	20	79	microtubule binding	MF	C1
molecular function regulator	GO:0098772	GO:0008047	0.00307956	0.998592	23	136	enzyme activator activity	MF	C1
RNA binding	GO:0003723	GO:0008079	0.0283979	0.998978	2	3	translation termination factor activity	MF	C1
RNA binding	GO:0003723	GO:0008097	0.00280035	0.999818	4	7	5S rRNA binding	MF	C1
RNA binding	GO:0003723	GO:0008135	5.14e-06	0.999999	16	48	translation factor activity, RNA binding	MF	C1
catalytic activity	GO:0003824	GO:0008137	0.0289663	0.993367	5	18	NADH dehydrogenase (ubiquinone) activity	MF	C1
catalytic activity	GO:0003824	GO:0008168	0.00022478	0.999918	23	106	methyltransferase activity	MF	C1
catalytic activity	GO:0003824	GO:0008169	0.0281748	0.998991	2	3	C-methyltransferase activity	MF	C1
catalytic activity	GO:0003824	GO:0008173	0.00040544	0.999913	11	35	RNA methyltransferase activity	MF	C1
catalytic activity	GO:0003824	GO:0008175	0.00327747	0.9995	6	16	tRNA methyltransferase activity	MF	C1
catalytic activity	GO:0003824	GO:0008192	0.0282405	0.998987	2	3	RNA guanylyltransferase activity	MF	C1
catalytic activity	GO:0003824	GO:0008233	0.00628093	0.996887	24	150	peptidase activity	MF	C1
catalytic activity	GO:0003824	GO:0008234	0.00967179	0.996264	13	69	cysteine-type peptidase activity	MF	C1
catalytic activity	GO:0003824	GO:0008276	0.0395779	0.985549	8	40	protein methyltransferase activity	MF	C1
transporter activity	GO:0005215	GO:0008320	0.0189739	0.997166	4	11	protein transmembrane transporter activity	MF	C1
catalytic activity	GO:0003824	GO:0008757	0.00141772	0.999474	18	85	S-adenosylmethionine-dependent methyltransferase activity	MF	C1
catalytic activity	GO:0003824	GO:0015002	0.0388142	0.994845	3	8	heme-copper terminal oxidase activity	MF	C1
transporter activity	GO:0005215	GO:0015179	0.038328	0.994936	3	8	L-amino acid transmembrane transporter activity	MF	C1
transporter activity	GO:0005215	GO:0015450	0.013104	0.998315	4	10	P-P-bond-hydrolysis-driven protein transmembrane transporter activity	MF	C1
molecular function regulator	GO:0098772	GO:0015459	0.0145834	0.998869	3	6	potassium channel regulator activity	MF	C1
cytoskeletal protein binding	GO:0008092	GO:0015631	5.77e-09	1	29	100	tubulin binding	MF	C1
catalytic activity	GO:0003824	GO:0016250	0.0283645	0.99898	2	3	N-sulfoglucosamine sulfohydrolase activity	MF	C1
catalytic activity	GO:0003824	GO:0016300	0.026137	0.999102	2	3	tRNA (uracil) methyltransferase activity	MF	C1
catalytic activity	GO:0003824	GO:0016301	0.0245209	0.984277	38	291	kinase activity	MF	C1
catalytic activity	GO:0003824	GO:0016409	0.0449152	0.99056	4	14	palmitoyltransferase activity	MF	C1
catalytic activity	GO:0003824	GO:0016423	0.0193832	0.998158	3	7	tRNA (guanine) methyltransferase activity	MF	C1
catalytic activity	GO:0003824	GO:0016462	0.00469174	0.997162	46	352	pyrophosphatase activity	MF	C1
catalytic activity	GO:0003824	GO:0016491	6.62e-06	0.999997	54	297	oxidoreductase activity	MF	C1
catalytic activity	GO:0003824	GO:0016620	0.0172542	0.997497	4	11	oxidoreductase activity, acting on the aldehyde or oxo group of donors, NAD or NADP as acceptor	MF	C1
catalytic activity	GO:0003824	GO:0016627	0.00232997	0.999462	9	31	oxidoreductase activity, acting on the CH-CH group of donors	MF	C1
catalytic activity	GO:0003824	GO:0016651	0.00127394	0.999628	13	51	oxidoreductase activity, acting on NAD(P)H	MF	C1
catalytic activity	GO:0003824	GO:0016655	0.0344112	0.990177	6	25	oxidoreductase activity, acting on NAD(P)H, quinone or similar compound as acceptor	MF	C1
catalytic activity	GO:0003824	GO:0016661	0.0389102	0.997672	2	4	oxidoreductase activity, acting on other nitrogenous compounds as donors	MF	C1
catalytic activity	GO:0003824	GO:0016675	0.0388142	0.994845	3	8	oxidoreductase activity, acting on a heme group of donors	MF	C1
catalytic activity	GO:0003824	GO:0016676	0.0388142	0.994845	3	8	oxidoreductase activity, acting on a heme group of donors, oxygen as acceptor	MF	C1
catalytic activity	GO:0003824	GO:0016706	0.0382802	0.990359	5	20	2-oxoglutarate-dependent dioxygenase activity	MF	C1
catalytic activity	GO:0003824	GO:0016740	6.06e-11	1	141	854	transferase activity	MF	C1
catalytic activity	GO:0003824	GO:0016741	0.000304429	0.999886	23	108	transferase activity, transferring one-carbon groups	MF	C1
catalytic activity	GO:0003824	GO:0016765	0.00598503	0.998718	7	23	transferase activity, transferring alkyl or aryl (other than methyl) groups	MF	C1
catalytic activity	GO:0003824	GO:0016772	0.000259682	0.999858	54	353	transferase activity, transferring phosphorus-containing groups	MF	C1
catalytic activity	GO:0003824	GO:0016773	0.0288209	0.981927	33	249	phosphotransferase activity, alcohol group as acceptor	MF	C1
catalytic activity	GO:0003824	GO:0016779	0.000872901	0.999713	16	72	nucleotidyltransferase activity	MF	C1
catalytic activity	GO:0003824	GO:0016782	0.00268165	0.999714	5	11	transferase activity, transferring sulfur-containing groups	MF	C1
catalytic activity	GO:0003824	GO:0016783	0.0283873	0.998979	2	3	sulfurtransferase activity	MF	C1
catalytic activity	GO:0003824	GO:0016787	2.07e-05	0.999987	117	869	hydrolase activity	MF	C1
catalytic activity	GO:0003824	GO:0016788	0.0370537	0.976104	34	258	hydrolase activity, acting on ester bonds	MF	C1
catalytic activity	GO:0003824	GO:0016810	0.0385122	0.98495	9	48	hydrolase activity, acting on carbon-nitrogen (but not peptide) bonds	MF	C1
catalytic activity	GO:0003824	GO:0016814	0.00840166	0.9991	4	9	hydrolase activity, acting on carbon-nitrogen (but not peptide) bonds, in cyclic amidines	MF	C1
catalytic activity	GO:0003824	GO:0016817	0.00284455	0.998318	47	352	hydrolase activity, acting on acid anhydrides	MF	C1
catalytic activity	GO:0003824	GO:0016818	0.00412864	0.997507	47	358	hydrolase activity, acting on acid anhydrides, in phosphorus-containing anhydrides	MF	C1
catalytic activity	GO:0003824	GO:0016826	0.0283645	0.99898	2	3	hydrolase activity, acting on acid sulfur-nitrogen bonds	MF	C1
catalytic activity	GO:0003824	GO:0016829	9.83e-06	0.999997	22	83	lyase activity	MF	C1
catalytic activity	GO:0003824	GO:0016830	0.00641611	0.998403	8	29	carbon-carbon lyase activity	MF	C1
catalytic activity	GO:0003824	GO:0016840	0.0345179	0.995627	3	8	carbon-nitrogen lyase activity	MF	C1
catalytic activity	GO:0003824	GO:0016842	0.0138201	0.99895	3	6	amidine-lyase activity	MF	C1
catalytic activity	GO:0003824	GO:0017111	0.00235634	0.998639	45	333	nucleoside-triphosphatase activity	MF	C1
catalytic activity	GO:0003824	GO:0017150	0.0282508	0.998987	2	3	tRNA dihydrouridine synthase activity	MF	C1
catalytic activity	GO:0003824	GO:0018024	0.0391279	0.992138	4	14	histone-lysine N-methyltransferase activity	MF	C1
molecular function regulator	GO:0098772	GO:0019207	0.00399516	0.998569	14	67	kinase regulator activity	MF	C1
molecular function regulator	GO:0098772	GO:0019208	3.25e-07	1	12	23	phosphatase regulator activity	MF	C1
molecular function regulator	GO:0098772	GO:0019209	0.0176861	0.995079	7	30	kinase activator activity	MF	C1
molecular function regulator	GO:0098772	GO:0019212	2.23e-05	0.999999	6	8	phosphatase inhibitor activity	MF	C1
catalytic activity	GO:0003824	GO:0019239	0.00275149	0.999822	4	7	deaminase activity	MF	C1
catalytic activity	GO:0003824	GO:0019706	0.0385622	0.994892	3	8	protein-cysteine S-palmitoyltransferase activity	MF	C1
catalytic activity	GO:0003824	GO:0019707	0.0385622	0.994892	3	8	protein-cysteine S-acyltransferase activity	MF	C1
catalytic activity	GO:0003824	GO:0019783	0.00195086	0.999507	10	40	ubiquitin-like protein-specific protease activity	MF	C1
catalytic activity	GO:0003824	GO:0019787	0.00191313	0.999099	27	157	ubiquitin-like protein transferase activity	MF	C1
RNA binding	GO:0003723	GO:0019843	5.06e-07	1	13	27	rRNA binding	MF	C1
molecular function regulator	GO:0098772	GO:0019887	0.00132837	0.999585	14	60	protein kinase regulator activity	MF	C1
molecular function regulator	GO:0098772	GO:0019888	2.69e-06	1	10	19	protein phosphatase regulator activity	MF	C1
transporter activity	GO:0005215	GO:0022884	0.0189739	0.997166	4	11	macromolecule transmembrane transporter activity	MF	C1
molecular function regulator	GO:0098772	GO:0030234	2.7e-11	1	57	239	enzyme regulator activity	MF	C1
molecular function regulator	GO:0098772	GO:0030295	0.0144977	0.996145	7	29	protein kinase activator activity	MF	C1
RNA binding	GO:0003723	GO:0030515	0.0226749	0.994172	6	24	snoRNA binding	MF	C1
molecular function regulator	GO:0098772	GO:0030695	0.004539	0.998337	14	73	GTPase regulator activity	MF	C1
DNA binding	GO:0003677	GO:0031490	0.0170135	0.995936	6	23	chromatin DNA binding	MF	C1
catalytic activity	GO:0003824	GO:0034062	0.0116636	0.997461	6	22	5'-3' RNA polymerase activity	MF	C1
histone binding	GO:0042393	GO:0035064	0.00599999	0.998682	7	26	methylated histone binding	MF	C1
catalytic activity	GO:0003824	GO:0042054	0.0128382	0.997171	6	21	histone methyltransferase activity	MF	C1
catalytic activity	GO:0003824	GO:0042799	0.028389	0.998979	2	3	histone methyltransferase activity (H4-K20 specific)	MF	C1
cytoskeletal protein binding	GO:0008092	GO:0043014	0.0456332	0.990219	4	15	alpha-tubulin binding	MF	C1
lipid binding	GO:0008289	GO:0043325	0.0139097	0.998837	3	7	phosphatidylinositol-3,4-bisphosphate binding	MF	C1
molecular function regulator	GO:0098772	GO:0043539	0.00467012	0.999387	5	13	protein serine/threonine kinase activator activity	MF	C1
RNA binding	GO:0003723	GO:0048027	0.0385309	0.994898	3	8	mRNA 5'-UTR binding	MF	C1
cytoskeletal protein binding	GO:0008092	GO:0048487	3.35e-05	0.999996	9	20	beta-tubulin binding	MF	C1
catalytic activity	GO:0003824	GO:0050136	0.0227624	0.995172	5	17	NADH dehydrogenase (quinone) activity	MF	C1
catalytic activity	GO:0003824	GO:0051213	0.0473286	0.985175	6	28	dioxygenase activity	MF	C1
molecular function regulator	GO:0098772	GO:0055105	0.00377789	0.999897	3	4	ubiquitin-protein transferase inhibitor activity	MF	C1
molecular function regulator	GO:0098772	GO:0055106	0.00873569	0.999527	3	5	ubiquitin-protein transferase regulator activity	MF	C1
molecular function regulator	GO:0098772	GO:0060589	0.0027044	0.998954	17	90	nucleoside-triphosphatase regulator activity	MF	C1
molecular function regulator	GO:0098772	GO:0061133	0.010147	1	2	2	endopeptidase activator activity	MF	C1
molecular function regulator	GO:0098772	GO:0061134	0.00961086	0.998034	6	20	peptidase regulator activity	MF	C1
molecular function regulator	GO:0098772	GO:0061135	0.00445966	0.999439	5	12	endopeptidase regulator activity	MF	C1
catalytic activity	GO:0003824	GO:0061630	0.00106966	0.9996	19	93	ubiquitin protein ligase activity	MF	C1
catalytic activity	GO:0003824	GO:0061659	0.00079886	0.999709	19	91	ubiquitin-like protein ligase activity	MF	C1
catalytic activity	GO:0003824	GO:0061798	0.0283979	0.998978	2	3	GTP 3',8'-cyclase activity	MF	C1
catalytic activity	GO:0003824	GO:0061799	0.0283979	0.998978	2	3	cyclic pyranopterin monophosphate synthase activity	MF	C1
catalytic activity	GO:0003824	GO:0070122	0.0152404	0.99961	2	3	isopeptidase activity	MF	C1
RNA binding	GO:0003723	GO:0070180	0.010147	1	2	2	large ribosomal subunit rRNA binding	MF	C1
catalytic activity	GO:0003824	GO:0070566	0.0129193	0.998346	4	10	adenylyltransferase activity	MF	C1
catalytic activity	GO:0003824	GO:0070736	0.0387009	1	1	1	protein-glycine ligase activity, initiating	MF	C1
catalytic activity	GO:0003824	GO:0070738	0.0387009	1	1	1	tubulin-glycine ligase activity	MF	C1
catalytic activity	GO:0003824	GO:0071566	0.0101416	1	2	2	UFM1 activating enzyme activity	MF	C1
catalytic activity	GO:0003824	GO:0097747	0.0116636	0.997461	6	22	RNA polymerase activity	MF	C1
catalytic activity	GO:0003824	GO:0098518	0.028266	0.998986	2	3	polynucleotide phosphatase activity	MF	C1
catalytic activity	GO:0003824	GO:0101005	0.00458221	0.998784	9	38	ubiquitinyl hydrolase activity	MF	C1
catalytic activity	GO:0003824	GO:0140096	2.93e-07	1	108	709	catalytic activity, acting on a protein	MF	C1
catalytic activity	GO:0003824	GO:0140098	7.65e-07	1	43	209	catalytic activity, acting on RNA	MF	C1
catalytic activity	GO:0003824	GO:0140101	0.000161308	0.999958	15	54	catalytic activity, acting on a tRNA	MF	C1
molecular function regulator	GO:0098772	GO:0140110	1.44e-07	1	68	373	transcription regulator activity	MF	C1
lipid binding	GO:0008289	GO:1902936	0.0170595	0.996568	5	19	phosphatidylinositol bisphosphate binding	MF	C1
transporter activity	GO:0005215	GO:1904680	0.0255574	0.995692	4	12	peptide transmembrane transporter activity	MF	C1
molecular function regulator	GO:0098772	GO:1990948	0.00377789	0.999897	3	4	ubiquitin ligase inhibitor activity	MF	C1
membrane organization	GO:0061024	GO:0001765	0.00962464	1	2	2	membrane raft assembly	BP	C2
inflammatory response	GO:0006954	GO:0002676	0.0266849	1	2	2	regulation of chronic inflammatory response	BP	C2
signaling	GO:0023052	GO:0002753	0.0418664	0.994593	3	7	cytoplasmic pattern recognition receptor signaling pathway	BP	C2
immune system process	GO:0002376	GO:0002786	0.0438368	0.994231	3	7	regulation of antibacterial peptide production	BP	C2
immune system process	GO:0002376	GO:0002788	0.0362739	0.997913	2	4	regulation of antifungal peptide production	BP	C2
immune system process	GO:0002376	GO:0002803	0.0271011	0.997321	3	6	positive regulation of antibacterial peptide production	BP	C2
immune system process	GO:0002376	GO:0002804	0.0362739	0.997913	2	4	positive regulation of antifungal peptide production	BP	C2
immune system process	GO:0002376	GO:0002807	0.0271011	0.997321	3	6	positive regulation of antimicrobial peptide biosynthetic process	BP	C2
immune system process	GO:0002376	GO:0002808	0.0438368	0.994231	3	7	regulation of antibacterial peptide biosynthetic process	BP	C2
immune system process	GO:0002376	GO:0002810	0.0264052	0.999088	2	3	regulation of antifungal peptide biosynthetic process	BP	C2
immune system process	GO:0002376	GO:0002813	0.012305	0.999241	3	5	regulation of biosynthetic process of antibacterial peptides active against Gram-negative bacteria	BP	C2
anatomical structure development	GO:0048856	GO:0003347	0.0472231	1	1	1	epicardial cell to mesenchymal cell transition	BP	C2
nucleobase-containing small molecul...	GO:0055086	GO:0006195	0.0425619	0.988876	5	21	purine nucleotide catabolic process	BP	C2
carbohydrate derivative metabolic p...	GO:1901135	GO:0006198	0.00618222	0.999798	3	4	cAMP catabolic process	BP	C2
vitamin metabolic process	GO:0006766	GO:0006775	0.00565926	0.999693	3	6	fat-soluble vitamin metabolic process	BP	C2
immune system process	GO:0002376	GO:0006963	0.0271011	0.997321	3	6	positive regulation of antibacterial peptide biosynthetic process	BP	C2
immune system process	GO:0002376	GO:0006964	0.00494347	0.999851	3	4	positive regulation of biosynthetic process of antibacterial peptides active against Gram-negative bacteria	BP	C2
immune system process	GO:0002376	GO:0006967	0.0264052	0.999088	2	3	positive regulation of antifungal peptide biosynthetic process	BP	C2
signaling	GO:0023052	GO:0007193	0.00222786	1	3	3	adenylate cyclase-inhibiting G protein-coupled receptor signaling pathway	BP	C2
reproductive process	GO:0022414	GO:0007567	0.00655297	0.999893	2	3	parturition	BP	C2
nervous system process	GO:0050877	GO:0007614	0.0489264	0.987555	5	15	short-term memory	BP	C2
lipid metabolic process	GO:0006629	GO:0008202	0.00454767	0.998585	11	51	steroid metabolic process	BP	C2
lipid metabolic process	GO:0006629	GO:0008203	0.00907037	0.998169	6	20	cholesterol metabolic process	BP	C2
carbohydrate derivative metabolic p...	GO:1901135	GO:0009154	0.0118072	0.997918	5	16	purine ribonucleotide catabolic process	BP	C2
nucleobase-containing small molecul...	GO:0055086	GO:0009187	0.00699212	0.998805	6	14	cyclic nucleotide metabolic process	BP	C2
nucleobase-containing small molecul...	GO:0055086	GO:0009214	0.000147937	0.999997	5	6	cyclic nucleotide catabolic process	BP	C2
carbohydrate derivative metabolic p...	GO:1901135	GO:0009261	0.0118072	0.997918	5	16	ribonucleotide catabolic process	BP	C2
signaling	GO:0023052	GO:0010754	0.0334631	0.996398	3	6	negative regulation of cGMP-mediated signaling	BP	C2
carbohydrate derivative metabolic p...	GO:1901135	GO:0015015	0.0171015	0.999534	2	3	heparan sulfate proteoglycan biosynthetic process, enzymatic modification	BP	C2
transmembrane transport	GO:0055085	GO:0015990	0.011747	0.999739	2	3	electron transport coupled proton transport	BP	C2
transmembrane transport	GO:0055085	GO:0016031	0.0490423	1	1	1	tRNA import into mitochondrion	BP	C2
lipid metabolic process	GO:0006629	GO:0016042	0.041232	0.980968	12	77	lipid catabolic process	BP	C2
lipid metabolic process	GO:0006629	GO:0016125	0.0349524	0.989985	6	25	sterol metabolic process	BP	C2
cell adhesion	GO:0007155	GO:0016339	0.0121587	0.999724	2	3	calcium-dependent cell-cell adhesion via plasma membrane cell adhesion molecules	BP	C2
transcription, DNA-templated	GO:0006351	GO:0016479	0.0210713	1	2	2	negative regulation of transcription by RNA polymerase I	BP	C2
anatomical structure development	GO:0048856	GO:0021532	0.0302341	0.991633	6	25	neural tube patterning	BP	C2
anatomical structure development	GO:0048856	GO:0021769	0.0472231	1	1	1	orbitofrontal cortex development	BP	C2
anatomical structure development	GO:0048856	GO:0021823	0.0472231	1	1	1	cerebral cortex tangential migration using cell-cell interactions	BP	C2
anatomical structure development	GO:0048856	GO:0021825	0.0472231	1	1	1	substrate-dependent cerebral cortex tangential migration	BP	C2
anatomical structure development	GO:0048856	GO:0021827	0.0472231	1	1	1	postnatal olfactory bulb interneuron migration	BP	C2
anatomical structure development	GO:0048856	GO:0021837	0.0472231	1	1	1	motogenic signaling involved in postnatal olfactory bulb interneuron migration	BP	C2
anatomical structure development	GO:0048856	GO:0021847	0.0472231	1	1	1	ventricular zone neuroblast division	BP	C2
anatomical structure development	GO:0048856	GO:0021904	0.0164114	0.997656	4	11	dorsal/ventral neural tube patterning	BP	C2
anatomical structure development	GO:0048856	GO:0021914	0.0102165	1	2	2	negative regulation of smoothened signaling pathway involved in ventral spinal cord patterning	BP	C2
metal ion homeostasis	GO:0055065	GO:0030026	0.00534429	1	2	2	cellular manganese ion homeostasis	BP	C2
carbohydrate derivative metabolic p...	GO:1901135	GO:0030202	0.0189489	0.998374	3	6	heparin metabolic process	BP	C2
carbohydrate derivative metabolic p...	GO:1901135	GO:0030210	0.0189489	0.998374	3	6	heparin biosynthetic process	BP	C2
anatomical structure development	GO:0048856	GO:0030224	0.0403308	0.998233	2	3	monocyte differentiation	BP	C2
anatomical structure development	GO:0048856	GO:0030326	0.0416413	0.98464	8	40	embryonic limb morphogenesis	BP	C2
protein-containing complex assembly	GO:0065003	GO:0030423	0.0458489	0.99438	3	6	targeting of mRNA for destruction involved in RNA interference	BP	C2
anatomical structure development	GO:0048856	GO:0030588	0.0210524	0.996865	4	10	pseudocleavage	BP	C2
anatomical structure development	GO:0048856	GO:0030590	0.00909506	0.9995	3	5	first cell cycle pseudocleavage	BP	C2
immune system process	GO:0002376	GO:0030595	0.04308	0.996415	2	7	leukocyte chemotaxis	BP	C2
anatomical structure development	GO:0048856	GO:0030703	0.0414445	0.986124	7	31	eggshell formation	BP	C2
anatomical structure development	GO:0048856	GO:0030717	0.0219708	0.995522	5	15	oocyte karyosome formation	BP	C2
membrane organization	GO:0061024	GO:0031579	0.00189069	0.99989	4	7	membrane raft organization	BP	C2
metal ion homeostasis	GO:0055065	GO:0032468	0.00534429	1	2	2	Golgi calcium ion homeostasis	BP	C2
signaling	GO:0023052	GO:0034139	0.0209701	1	2	2	regulation of toll-like receptor 3 signaling pathway	BP	C2
programmed cell death	GO:0012501	GO:0034392	0.0126445	0.999212	3	5	negative regulation of smooth muscle cell apoptotic process	BP	C2
immune system process	GO:0002376	GO:0035010	0.034446	0.993613	4	12	encapsulation of foreign target	BP	C2
anatomical structure development	GO:0048856	GO:0035113	0.0416413	0.98464	8	40	embryonic appendage morphogenesis	BP	C2
anatomical structure development	GO:0048856	GO:0035115	0.00520271	0.99932	5	12	embryonic forelimb morphogenesis	BP	C2
anatomical structure development	GO:0048856	GO:0035136	0.0105047	0.998311	5	13	forelimb morphogenesis	BP	C2
anatomical structure development	GO:0048856	GO:0035607	0.0472231	1	1	1	fibroblast growth factor receptor signaling pathway involved in orbitofrontal cortex development	BP	C2
intracellular protein transport	GO:0006886	GO:0035721	0.0281056	0.995412	4	10	intraciliary retrograde transport	BP	C2
protein modification process	GO:0036211	GO:0035871	0.0389144	1	2	2	protein K11-linked deubiquitination	BP	C2
anatomical structure development	GO:0048856	GO:0035904	0.0433707	0.991143	4	13	aorta development	BP	C2
transmembrane transport	GO:0055085	GO:0035927	0.0490423	1	1	1	RNA import into mitochondrion	BP	C2
lipid metabolic process	GO:0006629	GO:0042359	0.000295089	1	3	3	vitamin D metabolic process	BP	C2
carbohydrate derivative metabolic p...	GO:1901135	GO:0042454	0.0301403	0.996227	3	9	ribonucleoside catabolic process	BP	C2
anatomical structure development	GO:0048856	GO:0042473	0.0472231	1	1	1	outer ear morphogenesis	BP	C2
protein-containing complex assembly	GO:0065003	GO:0043248	0.0449171	0.993033	3	11	proteasome assembly	BP	C2
signaling	GO:0023052	GO:0043949	0.00618222	0.999798	3	4	regulation of cAMP-mediated signaling	BP	C2
signaling	GO:0023052	GO:0043951	0.00618222	0.999798	3	4	negative regulation of cAMP-mediated signaling	BP	C2
protein modification process	GO:0036211	GO:0043966	0.0413956	0.985996	7	34	histone H3 acetylation	BP	C2
reproductive process	GO:0022414	GO:0044771	0.0270736	0.997067	3	7	meiotic cell cycle phase transition	BP	C2
signaling	GO:0023052	GO:0045746	0.0193514	0.99457	7	28	negative regulation of Notch signaling pathway	BP	C2
carbohydrate derivative metabolic p...	GO:1901135	GO:0046058	0.000729424	0.999938	6	10	cAMP metabolic process	BP	C2
carbohydrate derivative metabolic p...	GO:1901135	GO:0046068	0.00897471	0.998775	5	10	cGMP metabolic process	BP	C2
carbohydrate derivative metabolic p...	GO:1901135	GO:0046069	0.00129972	0.999962	4	5	cGMP catabolic process	BP	C2
anatomical structure development	GO:0048856	GO:0046843	0.0120918	0.997891	5	15	dorsal appendage formation	BP	C2
protein-containing complex assembly	GO:0065003	GO:0046931	0.0421573	0.997362	2	4	pore complex assembly	BP	C2
immune system process	GO:0002376	GO:0048246	0.00263504	1	2	2	macrophage chemotaxis	BP	C2
anatomical structure development	GO:0048856	GO:0048378	0.0472231	1	1	1	regulation of lateral mesodermal cell fate specification	BP	C2
anatomical structure development	GO:0048856	GO:0048701	0.0494723	0.989448	4	13	embryonic cranial skeleton morphogenesis	BP	C2
anatomical structure development	GO:0048856	GO:0048934	0.0319428	0.996077	3	8	peripheral nervous system neuron differentiation	BP	C2
anatomical structure development	GO:0048856	GO:0048935	0.0319428	0.996077	3	8	peripheral nervous system neuron development	BP	C2
immune system process	GO:0002376	GO:0050691	0.0332949	0.994056	4	11	regulation of defense response to virus by host	BP	C2
chromosome segregation	GO:0007059	GO:0051987	0.0445692	0.997933	2	3	positive regulation of attachment of spindle microtubules to kinetochore	BP	C2
metal ion homeostasis	GO:0055065	GO:0055071	0.00534429	1	2	2	manganese ion homeostasis	BP	C2
anatomical structure development	GO:0048856	GO:0060281	0.0185312	0.995655	6	19	regulation of oocyte development	BP	C2
anatomical structure development	GO:0048856	GO:0060282	0.00639342	0.9992	5	10	positive regulation of oocyte development	BP	C2
signaling	GO:0023052	GO:0060333	0.0398386	0.997216	2	5	interferon-gamma-mediated signaling pathway	BP	C2
signaling	GO:0023052	GO:0060337	0.0498135	0.99573	2	6	type I interferon signaling pathway	BP	C2
signaling	GO:0023052	GO:0060638	0.0472231	1	1	1	mesenchymal-epithelial cell signaling	BP	C2
anatomical structure development	GO:0048856	GO:0060665	0.0472231	1	1	1	regulation of branching involved in salivary gland morphogenesis by mesenchymal-epithelial signaling	BP	C2
anatomical structure development	GO:0048856	GO:0060693	0.0472231	1	1	1	regulation of branching involved in salivary gland morphogenesis	BP	C2
signaling	GO:0023052	GO:0060830	0.000434303	0.999991	4	5	ciliary receptor clustering involved in smoothened signaling pathway	BP	C2
anatomical structure development	GO:0048856	GO:0060831	0.000718659	0.999982	4	5	smoothened signaling pathway involved in dorsal/ventral neural tube patterning	BP	C2
anatomical structure development	GO:0048856	GO:0060971	0.0236976	0.999229	2	3	embryonic heart tube left/right pattern formation	BP	C2
anatomical structure development	GO:0048856	GO:0060976	0.013784	0.998134	4	11	coronary vasculature development	BP	C2
anatomical structure development	GO:0048856	GO:0061043	0.0359915	0.998522	2	3	regulation of vascular wound healing	BP	C2
anatomical structure development	GO:0048856	GO:0061055	0.0150171	1	2	2	myotome development	BP	C2
signaling	GO:0023052	GO:0061057	0.0121251	0.999256	3	5	peptidoglycan recognition protein signaling pathway	BP	C2
reproductive process	GO:0022414	GO:0061988	0.0219708	0.995522	5	15	karyosome formation	BP	C2
protein-containing complex assembly	GO:0065003	GO:0070096	0.0490423	1	1	1	mitochondrial outer membrane translocase complex assembly	BP	C2
reproductive process	GO:0022414	GO:0070192	0.0104813	0.996632	10	38	chromosome organization involved in meiotic cell cycle	BP	C2
signaling	GO:0023052	GO:0070423	0.0418664	0.994593	3	7	nucleotide-binding oligomerization domain containing signaling pathway	BP	C2
lipid metabolic process	GO:0006629	GO:0070640	0.0472231	1	1	1	vitamin D3 metabolic process	BP	C2
immune system process	GO:0002376	GO:0071357	0.0498135	0.99573	2	6	cellular response to type I interferon	BP	C2
transmembrane transport	GO:0055085	GO:0071421	0.0217464	0.999325	2	3	manganese ion transmembrane transport	BP	C2
protein modification process	GO:0036211	GO:0071947	0.0481891	0.997662	2	3	protein deubiquitination involved in ubiquitin-dependent protein catabolic process	BP	C2
immune system process	GO:0002376	GO:0097529	0.0401112	0.996791	2	7	myeloid leukocyte migration	BP	C2
cell adhesion	GO:0007155	GO:0098742	0.0413466	0.99705	2	5	cell-cell adhesion via plasma-membrane adhesion molecules	BP	C2
defense response to other organism	GO:0098542	GO:1900150	0.0362739	0.997913	2	4	regulation of defense response to fungus	BP	C2
anatomical structure development	GO:0048856	GO:1900193	0.0298484	0.996639	3	7	regulation of oocyte maturation	BP	C2
anatomical structure development	GO:0048856	GO:1900195	0.00826142	0.999562	3	5	positive regulation of oocyte maturation	BP	C2
defense response to other organism	GO:0098542	GO:1900426	0.0352089	0.995763	3	7	positive regulation of defense response to bacterium	BP	C2
carbohydrate derivative metabolic p...	GO:1901135	GO:1901658	0.0432877	0.990769	4	16	glycosyl compound catabolic process	BP	C2
anatomical structure development	GO:0048856	GO:1903131	0.0403308	0.998233	2	3	mononuclear cell differentiation	BP	C2
anatomical structure development	GO:0048856	GO:1903429	0.0304646	0.989593	8	35	regulation of cell maturation	BP	C2
anatomical structure development	GO:0048856	GO:1903431	0.00648583	0.998619	7	21	positive regulation of cell maturation	BP	C2
mitotic cell cycle	GO:0000278	GO:1903463	0.00595231	1	2	2	regulation of mitotic cell cycle DNA replication	BP	C2
mitotic cell cycle	GO:0000278	GO:1903465	0.0472231	1	1	1	positive regulation of mitotic cell cycle DNA replication	BP	C2
anatomical structure development	GO:0048856	GO:1903538	0.00844455	0.999549	3	5	regulation of meiotic cell cycle process involved in oocyte maturation	BP	C2
anatomical structure development	GO:0048856	GO:1904746	0.0265372	0.999081	2	3	negative regulation of apoptotic process involved in development	BP	C2
anatomical structure development	GO:0048856	GO:1905456	0.0228254	0.999272	2	3	regulation of lymphoid progenitor cell differentiation	BP	C2
immune system process	GO:0002376	GO:1905517	0.00263504	1	2	2	macrophage migration	BP	C2
anatomical structure development	GO:0048856	GO:1905881	0.0219986	0.995706	5	13	positive regulation of oogenesis	BP	C2
reproductive process	GO:0022414	GO:1990947	0.00400962	0.999888	3	4	exit from meiosis	BP	C2
signaling	GO:0023052	GO:2000828	0.0472231	1	1	1	regulation of parathyroid hormone secretion	BP	C2
signaling	GO:0023052	GO:2000830	0.0472231	1	1	1	positive regulation of parathyroid hormone secretion	BP	C2
cell motility	GO:0048870	GO:2001026	0.0270458	0.998677	2	4	regulation of endothelial cell chemotaxis	BP	C2
cell motility	GO:0048870	GO:2001028	0.0270458	0.998677	2	4	positive regulation of endothelial cell chemotaxis	BP	C2
DNA binding	GO:0003677	GO:0000977	0.0308324	0.982923	21	155	RNA polymerase II transcription regulatory region sequence-specific DNA binding	MF	C2
catalytic activity	GO:0003824	GO:0001055	0.0372559	1	1	1	RNA polymerase II activity	MF	C2
molecular function regulator	GO:0098772	GO:0001228	0.00830459	0.996582	15	87	DNA-binding transcription activator activity, RNA polymerase II-specific	MF	C2
catalytic activity	GO:0003824	GO:0004112	0.00660228	0.999121	5	11	cyclic-nucleotide phosphodiesterase activity	MF	C2
catalytic activity	GO:0003824	GO:0004114	0.00660228	0.999121	5	11	3',5'-cyclic-nucleotide phosphodiesterase activity	MF	C2
catalytic activity	GO:0003824	GO:0004115	0.000567698	0.999973	5	7	3',5'-cyclic-AMP phosphodiesterase activity	MF	C2
catalytic activity	GO:0003824	GO:0004118	0.0475456	0.997711	2	3	cGMP-stimulated cyclic-nucleotide phosphodiesterase activity	MF	C2
catalytic activity	GO:0003824	GO:0004715	0.0206253	0.995866	5	15	non-membrane spanning protein tyrosine kinase activity	MF	C2
transporter activity	GO:0005215	GO:0005227	0.0218044	0.998023	3	6	calcium activated cation channel activity	MF	C2
transporter activity	GO:0005215	GO:0005384	0.0217464	0.999325	2	3	manganese ion transmembrane transporter activity	MF	C2
catalytic activity	GO:0003824	GO:0008081	0.0160219	0.995756	7	25	phosphoric diester hydrolase activity	MF	C2
catalytic activity	GO:0003824	GO:0008236	0.0118327	0.996645	8	33	serine-type peptidase activity	MF	C2
catalytic activity	GO:0003824	GO:0010340	0.03393	0.99783	2	5	carboxyl-O-methyltransferase activity	MF	C2
transporter activity	GO:0005215	GO:0015410	0.00534429	1	2	2	manganese transmembrane transporter activity, phosphorylative mechanism	MF	C2
catalytic activity	GO:0003824	GO:0017168	0.0380384	1	2	2	5-oxoprolinase (ATP-hydrolyzing) activity	MF	C2
catalytic activity	GO:0003824	GO:0017171	0.044221	0.98487	7	33	serine hydrolase activity	MF	C2
DNA binding	GO:0003677	GO:0035497	0.0438101	0.997198	2	4	cAMP response element binding	MF	C2
catalytic activity	GO:0003824	GO:0047464	0.00570682	1	2	2	heparosan-N-sulfate-glucuronate 5-epimerase activity	MF	C2
catalytic activity	GO:0003824	GO:0047555	0.0115548	0.998727	4	8	3',5'-cyclic-GMP phosphodiesterase activity	MF	C2
catalytic activity	GO:0003824	GO:0050379	0.00570682	1	2	2	UDP-glucuronate 5'-epimerase activity	MF	C2
catalytic activity	GO:0003824	GO:0051998	0.03393	0.99783	2	5	protein carboxyl O-methyltransferase activity	MF	C2
catalytic activity	GO:0003824	GO:0070006	0.0211886	0.996724	4	11	metalloaminopeptidase activity	MF	C2
