# Supplementary material for: The role and risks of selective adaptation in extreme coral habitats
Source: Nat Commun. 2023 Jul 28;14:4475. doi: 10.1038/s41467-023-39651-7 (PMC10382478; doi:10.1038/s41467-023-39651-7)
Supplement: Supplementary file 5 — Supplementary Dataset 2 [file 41467_2023_39651_MOESM5_ESM.xlsx]

## Sheet: Supplemental Data 2
Accession number/Gene ID	Definition	References
MG182344.1; MG182345.1	Acropora yongei Na+/Ca2+ exchanger	Barron et al., 2018
EU532164.1	carbonic anhydrase 2	Bertucci et al., 2011
AGG36361.1	Annotated: Protoacadherin (PC4)	Drake et al., 2013
P12 g2385	Stylophora pistillata hypothetical protein	Drake et al., 2013
P13 g6918	Sushi domain-containing	Drake et al., 2013
P14 g9951	clone g9951 alpha collagen-like protein gene	Drake et al., 2013
P16 g11702	Stylophora pistillata clone g11702 hypothetical protein gene	Drake et al., 2013
P18 g810	Stylophora pistillata clone g810 alpha collagen-like protein gene	Drake et al., 2013
P19g20041	Contactin-associated protein	Drake et al., 2013
P20 g6066	MAM domain anchor protein	Drake et al., 2013
P21 g18277	Zona pellucida	Drake et al., 2013
P22 g19762	Stylophora pistillata clone g19762 hypothetical protein gene	Drake et al., 2013
P23 g1057	Protocadherin	Drake et al., 2013
P24 g15888	clone g15888 vitellogenin-like protein gene	Drake et al., 2013
P26 g1441	clone g1441 vitellogenin-like protein gene	Drake et al., 2013
P27 g18472	Integrin - alpha	Drake et al., 2013
P28 g11651	Late embryogenesis protein	Drake et al., 2013
P3 g12510	Thrombospondin	Drake et al., 2013
P31 g20420	Neurexin	Drake et al., 2013
P32 g5540	Kielin/chordin llke	Drake et al., 2013
P33 g8985	Flagellar associated protein	Drake et al., 2013
P34 g1714	MAM/LDL receptor domain containing protein	Drake et al., 2013
P36 g13890	Zonadhesion-like precursor	Drake et al., 2013
P4 g9861	Viral inclusion protein	Drake et al., 2013
P5 g11674	Hemicentin	Drake et al., 2013
P8 g9654	Major yolk protein	Drake et al., 2013
P9 g10811 ; P1 g11108 ; P10 g11107	Protocadherin fat-like	Drake et al., 2013
JN631095.1	Acropora millepora clone B26 hypothetical protein p251_4	Hayward et al., 2011
Gene g29033.t1	Annotated: Carbonic Anhydrase (STPCA2-1)	Mummadisetti et al., 2021; Moya et al., 2008; Bertucci et al., 2011
Gene g3745.t1	Annotated: CARP4	Mummadisetti et al., 2021; Puverel et al., 2005; Mass et al., 2013; Ramos-Silva et al., 2013; Mass et al., 2016; Takeuchi et al., 2016; Neder et al., 2019; Peled et al., 2020
Gene: 10186	Annotated: Protocadherin (PC2)	Mummadisetti et al., 2021; Drake et al., 2013; Takeuchi et al., 2016
Gene: g30	Annotated: Protoacadherin (PC4)	Mummadisetti et al., 2021; Drake et al., 2013; Takeuchi et al., 2016
Gene: g10186	Annotated: CARP4	Mummadisetti et al., 2021; Puverel et al., 2005; Mass et al., 2013; Ramos-Silva et al., 2013; Mass et al., 2016; Takeuchi et al., 2016; Neder et al., 2019; Peled et al., 2020
Gene: g10187	Annotated: Protocadherin (PC3)	Mummadisetti et al., 2021; Drake et al., 2013; Takeuchi et al., 2016
Gene: g10188	Annotated: Protocadherin (PC3)	Mummadisetti et al., 2021; Drake et al., 2013; Takeuchi et al., 2016
Gene: g11190	Annotated: USOMP12	Mummadisetti et al., 2021
Gene: g13552	Acidic SOMP (Full-Length p27)	Mummadisetti et al., 2021
Gene: g14733	Annotated: CARP4	Mummadisetti et al., 2021; Puverel et al., 2005; Mass et al., 2013; Ramos-Silva et al., 2013; Mass et al., 2016; Takeuchi et al., 2016; Neder et al., 2019; Peled et al., 2020
Gene: g1484	Annotated: CARP1	Mummadisetti et al., 2021; Mass et al., 2013; Neder et al., 2019
Gene: g15294.t1	Annotated: Vitellogenin	Mummadisetti et al., 2021; Drake et al., 2013; Peled et al., 2020
Gene: g15955	Annotated: MAM and LDL receptor-containing protein (MAM LDL-2)	Mummadisetti et al., 2021; Drake et al., 2013; Ramos-Silva et al., 2013; Takeuchi et al., 2016; Peled et al., 2020
Gene: g1647	Annotated: MAM and LDL receptor-containing (MAM LDL-1)	Mummadisetti et al., 2021; Drake et al., 2013; Ramos-Silva et al., 2013; Takeuchi et al., 2016; Peled et al., 2020
Gene: g2115	Annotated: Cadherin	Mummadisetti et al., 2021; Drake et al., 2013; Takeuchi et al., 2016
Gene: g2116	Annotated: Protocadherin (PC1)	Mummadisetti et al., 2021; Drake et al., 2013; Takeuchi et al., 2016
Gene: g22569	Annotated: Fibronectin	Mummadisetti et al., 2021
Gene: g24177	Annotated: Protocadherin (PC5)	Mummadisetti et al., 2021; Drake et al., 2013; Takeuchi et al., 2016
Gene: g27814	Annotated: carbonic anhydrase (STPCA2-2)	Mummadisetti et al., 2021
Gene: g2829	Annotated: Thrombospondin-like protein (Thrombospondin)	Mummadisetti et al., 2021
Gene: g2829.t1	Annotated: Coadhesin	Mummadisetti et al., 2021; Drake et al., 2013; Peled et al., 2020
Gene: g29034.t1	Annotated: CarbonicAnhyrase	Mummadisetti et al., 2021; Moya et al., 2008; Bertucci et al., 2011
Gene: g30385.t1	Annotated: USOMPS13	Mummadisetti et al., 2021
Gene: g34749	Annotated: EGF and LamininG-Like (EGF LamG2)	Mummadisetti et al., 2021; Ramos-Silva et al., 2013; Takeuchi et al., 2016; Peled et al., 2020
Gene: g37058	Annotated: Fibronectin (Fibronectin-2)	Mummadisetti et al., 2021
Gene: g38128	Annotated: α-Collagen	Mummadisetti et al., 2021; Drake et al., 2013; Peled et al., 2020
Gene: g38881	Annotated: Uncharacterized protein (USOMP14)	Mummadisetti et al., 2021
Gene: g39770	Annotated: Kielin-Like	Mummadisetti et al., 2021
Gene: g5735.t1	Annotated: Tolloid-Like	Mummadisetti et al., 2021
Gene: g7086	Annotated: EGF and LamininG-Like (EGF LamG1)	Mummadisetti et al., 2021; Drake et al., 2013; Ramos-Silva et al., 2013; Takeuchi et al., 2016; Peled et al., 2020
Gene: g7193	Annotated: CARP2	Mummadisetti et al., 2021
Gene: g8396	Annotated: N/A, named it CARP6-partial	Mummadisetti et al., 2021
Gene: g907	Annotated: Zona Pellucida (ZP domain-containing)	Mummadisetti et al., 2021; Drake et al., 2013; Takeuchi et al., 2016; Peled et al., 2020
Gene: g9094	Annotated: Actin	Mummadisetti et al., 2021
Gene: Locus_65031_Transcript_1/1	Annotated: CARP5	Mummadisetti et al., 2021
Gene: Locus_8768_Transcript_1/2	Annotated: Sushi-domain	Mummadisetti et al., 2021
AGE35225.2	CARP1	Mass et al., 2013; Mass et al., 2016; Neder et al., 2019
AGE35226.1	CARP3	Mass et al., 2013; Mass et al., 2016; Neder et al., 2019
AGE35227.1	CARP2	Mass et al., 2013; Mass et al., 2016; Neder et al., 2019
ACE95141.1	carbonic anhydrase	Moya et al., 2008
PFX12726.1	Retrovirus-related Pol polyprotein from transposon 17.6	Peled et al., 2020
PFX12813.1	hypothetical protein AWC38_SpisGene23165	Peled et al., 2020
PFX13778.1	Sacsin	Peled et al., 2020
PFX14205.1	Proto-oncogene tyrosine-protein kinase receptor Ret, partial	Peled et al., 2020
PFX15740.1	Protein FAM208A	Peled et al., 2020
PFX16398.1	hypothetical protein AWC38_SpisGene19330	Peled et al., 2020
PFX18785.1	Mucin-4	Peled et al., 2020; Takeuchi et al., 2016
PFX26597.1	Complement C3	Peled et al., 2020
PFX26751.1	Transmembrane protease serine 9	Peled et al., 2020
PFX27832.1	Poly [ADP-ribose] polymerase 11	Peled et al., 2020
PFX30831.1	hypothetical protein AWC38_SpisGene4366	Peled et al., 2020
PFX30903.1	hypothetical protein AWC38_SpisGene4292	Peled et al., 2020
PFX31810.1	Nidogen-2	Peled et al., 2020
XP_022778254.1	uncharacterized protein LOC111319781	Peled et al., 2020
XP_022778283.1	uncharacterized protein LOC111319816, partial	Peled et al., 2020
XP_022779720.1	vitellogenin-like	Peled et al., 2020; Drake et al., 2013
XP_022780303.1	LOW QUALITY PROTEIN: uncharacterized protein LOC111321626	Peled et al., 2020
XP_022780690.1	skeletal aspartic acid-rich protein 2-like (CARP5)	Peled et al., 2020; Ramos-Silva et al., 2013; Takeuchi et al., 2016
XP_022780694.1	CUB and peptidase domain-containing protein 2-like	Peled et al., 2020
XP_022782398.1	skeletal aspartic acid-rich protein 1-like (CARP4)	Peled et al., 2020; Puverel et al., 2005; Mass et al., 2013; Ramos-Silva et al., 2013; Mass et al., 2016; Takeuchi et al., 2016; Neder et al., 2019
XP_022783044.1	uncharacterized protein LOC111323869	Peled et al., 2020
XP_022783323.1	phosphopantothenoylcysteine decarboxylase subunit VHS3-like	Peled et al., 2020
XP_022783415.1	coadhesin-like isoform X3	Peled et al., 2020; Drake et al., 2013
XP_022783952.1	collagenase 3-like	Peled et al., 2020; Drake et al., 2013
XP_022784623.1	cation channel sperm-associated protein subunit beta-like	Peled et al., 2020
XP_022786582.1	synapsin-2-like isoform X2	Peled et al., 2020
XP_022786918.1	major yolk protein-like isoform X2	Peled et al., 2020; Drake et al., 2013
XP_022788227.1	hephaestin-like protein	Peled et al., 2020; Takeuchi et al., 2016
XP_022788730.1	chymotrypsin-like elastase family member 1	Peled et al., 2020
XP_022789591.1	endothelin-converting enzyme 1-like isoform X2	Peled et al., 2020
XP_022789932.1	MAGUK p55 subfamily member 7-like	Peled et al., 2020
XP_022790441.1	PHD finger protein 21A-like	Peled et al., 2020
XP_022792212.1	ras-like protein 3	Peled et al., 2020
XP_022794122.1	galaxin-like isoform X2	Peled et al., 2020; Ramos-Silva et al., 2013; Takeuchi et al., 2016
XP_022794351.1	mammalian ependymin-related protein 1-like	Peled et al., 2020
XP_022794736.1	MAM and LDL-receptor class A domain-containing protein 2-like	Peled et al., 2020
XP_022796981.1	uncharacterized skeletal organic matrix protein 8-like	Peled et al., 2020
XP_022796982.1	uncharacterized protein LOC111335364	Peled et al., 2020
XP_022798902.1	low-density lipoprotein receptor-related protein 8-like	Peled et al., 2020
XP_022799089.1	CUB domain-containing protein-like isoform X2	Peled et al., 2020
XP_022799541.1	uncharacterized protein LOC111337489	Peled et al., 2020
XP_022803524.1	digestive cysteine proteinase 1-like	Peled et al., 2020
XP_022803808.1	deleted in malignant brain tumors 1 protein-like	Peled et al., 2020
XP_022803872.1	spore wall protein 2-like isoform X3	Peled et al., 2020
XP_022803894.1	uncharacterized protein LOC111341206	Peled et al., 2020
XP_022804012.1	EGF and laminin G domain-containing protein-like	Peled et al., 2020; Ramos-Silva et al., 2013; Takeuchi et al., 2016
XP_022804785.1	thioredoxin reductase 1, cytoplasmic-like	Peled et al., 2020
XP_022805470.1	uncharacterized protein LOC111342641	Peled et al., 2020
XP_022806326.1	ZP domain-containing protein-like	Peled et al., 2020; Drake et al., 2013; Takeuchi et al., 2016
XP_022806664.1	protein lingerer-like	Peled et al., 2020
XP_022806928.1	SLIT-ROBO Rho GTPase-activating protein 1-like	Peled et al., 2020
XP_022807143.1	condensin-2 complex subunit D3-like	Peled et al., 2020
XP_022807256.1	uncharacterized protein LOC111344300	Peled et al., 2020
XP_022807807.1	uncharacterized protein LOC111344812	Peled et al., 2020
XP_022808163.1	uncharacterized protein LOC111345150	Peled et al., 2020
XP_022808576.1	uncharacterized protein LOC111345553 isoform X2	Peled et al., 2020
XP_022809269.1	microtubule-associated tumor suppressor 1 homolog isoform X1	Peled et al., 2020
XP_022809270.1	microtubule-associated tumor suppressor 1 homolog isoform X2	Peled et al., 2020
XP_022810585.1	von Willebrand factor D and EGF domain-containing protein-like	Peled et al., 2020
JR970990.1	CUB and peptidase domain-containing protein 1	Ramos-Silva et al., 2013
JR971508.1	Uncharacterized skeletal organic matrix protein-6 (USOMP6)	Ramos-Silva et al., 2013
JR972076.1	Acidic skeletal organic matrix protein (Acidic SOMP)	Ramos-Silva et al., 2013
JR973117.1	Uncharacterized skeletal organic matrix protein-5 (USOMP-5)	Ramos-Silva et al., 2013
JR976690.1	Galaxin 2	Ramos-Silva et al., 2013
JR978035.1	Ectin	Ramos-Silva et al., 2013
JR980881.1	EGF and laminin G domain-containing protein	Ramos-Silva et al., 2013
JR982706.1	Uncharacterized skeletal organic matrix protein-2 (USOMP-2)	Ramos-Silva et al., 2013
JR983041.1	Secreted acidic protein 2 (Amil-SAP2)	Ramos-Silva et al., 2013
JR983175.1	Glu-rich protein	Ramos-Silva et al., 2013
JR986059.1	Cephalotoxin-like protein	Ramos-Silva et al., 2013
JR987773	Mucin-like	Ramos-Silva et al., 2013
JR989025.1	CUB domain-containing protein	Ramos-Silva et al., 2013
JR991083.1	Collagen alpha-1 chain	Ramos-Silva et al., 2013
JR991141.1	polycystic kidney disease 1-related skeletal organic matrix protein (PKD1-related protein)	Ramos-Silva et al., 2013
JR991407.1	Skeletal acidic Asp-rich Protein 2 (SAARP2)	Ramos-Silva et al., 2013
JR993827.1	Neuroglian-like	Ramos-Silva et al., 2013
JR994474.1	MAM and LDL-receptor domain- containing protein 2	Ramos-Silva et al., 2013; Drake et al., 2013
JR997000.1	Uncharacterized skeletal organic matrix protein-3 (USOMP-3)	Ramos-Silva et al., 2013
JR998014.1	Putative carbonic anhydrase	Ramos-Silva et al., 2013; Bertucci et al., 2011
JR998260.1	Uncharacterized skeletal organic matrix protein-7 (USOMP7)	Ramos-Silva et al., 2013
JT001945.1	Skeletal acidic Asp-rich Protein 1 (SAARP 1)	Ramos-Silva et al., 2013
JT004498.1	Uncharacterized skeletal organic matrix protein-4 (USOMP-4)	Ramos-Silva et al., 2013
JT008002.1	CUB and peptidase domain-containing protein 2	Ramos-Silva et al., 2013
JT011093.1	Protocadherin-like	Ramos-Silva et al., 2013
JT011118.1	MAM and LDL-receptor domain- containing protein 1	Ramos-Silva et al., 2013; Drake et al., 2013
JT013217.1	MAM and fibronectin- containing protein	Ramos-Silva et al., 2013
JT013896.1	Threonine-rich protein	Ramos-Silva et al., 2013
JT014391.1	Uncharacterized skeletal organic matrix protein-8 (USOMP-8)	Ramos-Silva et al., 2013
JT016410.1	MAM and fibronectin containing protein 2	Ramos-Silva et al., 2013
JT016638.1	Coadhesin	Ramos-Silva et al., 2013
JT018094.1 ; JT006291.1	Secreted acidic protein 1 (Amil-SAP1)	Ramos-Silva et al., 2013
JT019463.1	Hephaestin-like	Ramos-Silva et al., 2013
JT021412.1	Uncharacterized skeletal organic matrix protein-1 (USOMP-1)	Ramos-Silva et al., 2013
HM163215	Acropora millepora galaxin	Reyes-Bermudez et al., 2009
aug_v2a.14283.t1	CUB domain-containing protein 2	Takeuchi et al., 2016
adi_EST_assem_30005	CUB domain-containing protein 2 N-terminus	Takeuchi et al., 2016
aug_v2a.09226.t1	Adi-SAP2	Takeuchi et al., 2016
aug_v2a.00002.t1	EP-like 2	Takeuchi et al., 2016
aug_v2a.01440.t1 (aug_v2a.01441.t1)	Adi-SAARP2	Takeuchi et al., 2016; Ramos-Silva et al., 2013
aug_v2a.02662.t1	USOMP-1b	Takeuchi et al., 2016
aug_v2a.02663.t1	USOMP-1c	Takeuchi et al., 2016
aug_v2a.05945.t1	TSP-1 and VWA domain-containing	Takeuchi et al., 2016
aug_v2a.06327.t1	SAARP3	Takeuchi et al., 2016; Ramos-Silva et al., 2013
aug_v2a.06593.t1	SAP1	Takeuchi et al., 2016
aug_v2a.07084.t1	USOMP-10	Takeuchi et al., 2016
aug_v2a.08856.t1	Vitellogenin-like	Takeuchi et al., 2016
aug_v2a.09809.t1	Mucin4-like protein	Takeuchi et al., 2016
aug_v2a.09968.t1	MAM and LDLr domain-containing protein	Takeuchi et al., 2016; Drake et al., 2013; Ramos-Silva et al., 2013
aug_v2a.09969.t1	MAM and LDLr domain-containing protein	Takeuchi et al., 2016; Drake et al., 2013; Ramos-Silva et al., 2013
aug_v2a.10941.t1	CUB domain-containing protein 1	Takeuchi et al., 2016
aug_v2a.11068.t1	SAARP1	Takeuchi et al., 2016; Ramos-Silva et al., 2013
aug_v2a.15064.t1	Cystein-rich	Takeuchi et al., 2016
aug_v2a.15065.t1	galaxin2	Takeuchi et al., 2016; Ramos-Silva et al., 2013
aug_v2a.15580.t1	Laminin G domain-containing protein	Takeuchi et al., 2016; Ramos-Silva et al., 2013
aug_v2a.18376.t1	USOMP-11	Takeuchi et al., 2016
aug_v2a.18631.t1	galaxin	Takeuchi et al., 2016; Ramos-Silva et al., 2013
aug_v2a.20893.t1	USOMP-9	Takeuchi et al., 2016
aug_v2a.21723.t1	USOMP-1a	Takeuchi et al., 2016
aug_v2a.22918.t1	EP-like1	Takeuchi et al., 2016
aug_v2a.02830.t1	polycystic kidney disease 1-related (PKD1-related) protein	Takeuchi et al., 2016
aug_v2a.06122.t1	EGF and laminin G domain-containing protein	Takeuchi et al., 2016; Ramos-Silva et al., 2013
aug_v2a.06123.t1	EGF and laminin G domain-containing protein	Takeuchi et al., 2016; Ramos-Silva et al., 2013
aug_v2a.07627.t1	Zona pellucida domain-containing protein	Takeuchi et al., 2016; Drake et al., 2013
aug_v2a.19518.t1	Protocadherin-like	Takeuchi et al., 2016
aug_v2a.24015.t1	Hephaestin-like protein	Takeuchi et al., 2016
aug_v2a.24512.t1	EGF and laminin G domain-containing protein	Takeuchi et al., 2016; Ramos-Silva et al., 2013
AAD11470.1	L-type calcium channel alpha-1 subunit	Zoccola et al., 1999
AAR13013.1	plasma membrane calcium ATPase	Zoccola et al., 2004
AJQ31790.1	solute carrier family 4 member gamma	Zoccola et al., 2015
XP_022791567.1	anion exchange protein 2-like	Zoccola et al., 2015
XP_022800320.1	sulfate anion transporter 1-like isoform X1	Zoccola et al., 2015
XP_022800339.1	sulfate anion transporter 1-like isoform X1	Zoccola et al., 2015
XP_022801463.1	sodium bicarbonate cotransporter 3-like isoform X2	Zoccola et al., 2015
XP_022781731.1	sodium-independent sulfate anion transporter-like 2C transcript variant X1	Zoccola et al., 2015
XP_022783031.1	sodium bicarbonate transporter-like protein 11	Zoccola et al., 2015
XP_022788270.1	band 3 anion transport protein-like	Zoccola et al., 2015
XP_022800329.1	sulfate anion transporter 1-like isoform X2	Zoccola et al., 2015

## Sheet: Description
Supplemental Data 2. Known coral biomineralization-related proteins. Accession numbers/gene IDs of know biomineralization-related proteins from new coral skeletal proteome data (Peled et al., 2020) and from the literature (Barron et al., 2018; Bertucci et al., 2011; Drake et al., 2013; Hayward et al., 2011; Mass et al., 2013, 2016; Moya et al., 2008; Mummadisetti et al., 2021; Neder et al., 2019;…
Reference list
Peled, Y. et al. Optimization of skeletal protein preparation for LC-MS/MS sequencing yields additional coral skeletal proteins in Stylophora pistillata. BMC materials 2, 8 (2020). Barron, M. E. et al. A vesicular Na+/Ca2+ exchanger in coral calcifying cells. PLoS ONE 13, e0205367 (2018). Bertucci, A., Tambutté, S., Supuran, C. T., Allemand, D. & Zoccola, D. A New Coral Carbonic Anhydrase in Styl…
